# Supplementary material for: Ontogenic stage-associated SA response contributes to leaf age-dependent resistance in Arabidopsis and cotton
Source: Front Plant Sci. 2024 Jul 29;15:1398770. doi: 10.3389/fpls.2024.1398770 (PMC11317444; doi:10.3389/fpls.2024.1398770)
Supplement: Supplementary Table 1 — Primers used in this study. [file Table_1.xlsx]

## Sheet: Primers
AT2G15080/RPL19-F	CAGAAGAAGATGAAGAAGAG
AT2G15080/RPL19-R	ATGAGTTATGGTGCCTATG
AT2G38470/WRKY33-F	GTTACGCCATGAACAACAATAAC
AT2G38470/WRKY33-R	GGGCATAAACGAATCGAAAAATG
AT2G40750/WRKY54	CAGGTGAGGACTTGTCATTG
AT2G40750/WRKY54	CATAGCACTTGTTCTTTCATAATC
AT2G46400/WRKY46	CGTGGAAGATCTTTCTCCTGC
AT2G46400/WRKY46	CGACCACAACCAATCCTGTCC
AT3G23010/RLP36	TCAGCAACCCGAGGAACCTTTG
AT3G23010/RLP36	TGAAGTGAAGATATGTCCGATC
AT4G13810/RLP47	GCAAGAACAAGATGAAGACAAG
AT4G13810/RLP47	AGTAAAGAAGGAAACAATTCTC
AT4G21380/ARK3-F	GCTCGGAAGCGAATCAACAAC
AT4G21380/ARK3-R	CCGAGCATCAAGGACCGAGAC
AT5G40170/RLP54	CACATACACAAGAGCAAGAAC
AT5G40170/RLP54	AAGTCGAAACAACTTATAGAAC
AT5G60900/RLK1	TAACATGAGAAATGTTACACAG
AT5G60900/RLK1	AACAAGTGACACTGGATCACTAG
AT3G57260/PR2-F	CCTTCTTCAACCACACAGCTG
AT3G57260/PR2-R	GCGGCAAGAGCGCCTGGGTC
GhGAPDH-F	CATTGTTGCCAATAGCTGGA	(McGarry et al., 2016)
GhGAPDH-R	GAAATTGCTGAAGCCGAAAG
GhUBQ1-F	CTGAATCTTCGCTTTCACGTTATC	(Cox et al., 2017)
GhUBQ1-R	GGGATGCAAATCTTCGTGAAAAC
GhPR1-F	AGTGCTGACCTATCGGGAAC	(Xiong et al., 2019)
GhPR1-R	AGCACAACCAAGATGGACAG
