# Supplementary material for: Ontogenic stage-associated SA response contributes to leaf age-dependent resistance in Arabidopsis and cotton
Source: Front Plant Sci. 2024 Jul 29;15:1398770. doi: 10.3389/fpls.2024.1398770 (PMC11317444; doi:10.3389/fpls.2024.1398770)
Supplement: Supplementary Table 2 — Ontogenic stage preferred gene lists in Figure 2B . [file Table_2.xlsx]

## Sheet: 4718 up-regulated genes
locusID	Day_9	Day_12	Day_15	SA_responsive_genes	Additional_annotations
AT1G01620	-0.371205	-0.218617	0.589822	down	#N/A
AT1G02640	-0.392543	-0.166668	0.55921	down	#N/A
AT1G03870	-0.337302	-0.0567144	0.394017	down	#N/A
AT1G16460	-0.772114	-0.501886	1.274	down	#N/A
AT1G20030	-0.404631	-0.129586	0.534217	down	#N/A
AT1G28330	-0.559233	-0.361348	0.920581	down	#N/A
AT1G51090	-0.830668	-0.097332	0.928	down	#N/A
AT1G55152	-0.666747	-0.475055	1.1418	down	#N/A
AT1G62510	-0.634825	-0.240347	0.875172	down	#N/A
AT1G67590	-0.519836	-0.426549	0.946385	down	#N/A
AT1G70985	-0.755953	-0.0660094	0.821962	down	#N/A
AT1G73330	-0.696878	-0.216464	0.913342	down	#N/A
AT1G75310	-0.272436	-0.329579	0.602016	down	#N/A
AT2G06850	-0.321159	-0.103298	0.424457	down	#N/A
AT2G12400	-0.766846	-0.09859	0.865436	down	#N/A
AT2G15830	-0.725807	-0.161733	0.88754	down	#N/A
AT2G20670	-0.718016	-0.125409	0.843424	down	#N/A
AT2G22980	-0.767649	-0.21448	0.982129	down	#N/A
AT2G29170	-0.651384	-0.116083	0.767467	down	#N/A
AT2G30600	-0.496044	-0.225394	0.721438	down	#N/A
AT2G34490	-0.353999	-0.185428	0.539427	down	#N/A
AT2G37025	-0.315129	-0.160196	0.475324	down	#N/A
AT2G39800	-0.465737	-0.421132	0.886868	down	#N/A
AT2G45820	-0.962505	-0.210097	1.1726	down	#N/A
AT2G45830	-0.572724	-0.38551	0.958234	down	#N/A
AT3G02550	-0.568634	-0.0547139	0.623348	down	#N/A
AT3G15450	-0.484942	-0.222134	0.707075	down	#N/A
AT3G20100	-0.703275	-0.311471	1.01475	down	#N/A
AT3G21670	-0.52208	-0.0713941	0.593474	down	#N/A
AT3G45970	-0.398551	-0.176762	0.575313	down	#N/A
AT3G48360	-0.72105	-0.103134	0.824185	down	#N/A
AT3G57520	-0.431611	-0.376609	0.80822	down	#N/A
AT3G62930	-0.729477	-0.247239	0.976715	down	#N/A
AT4G04630	-0.59705	-0.361904	0.958954	down	#N/A
AT4G14130	-0.310439	-0.331051	0.641489	down	#N/A
AT4G21850	-0.348825	-0.287853	0.636678	down	#N/A
AT4G21960	-0.35357	-0.260256	0.613825	down	#N/A
AT4G29905	-0.813738	-0.26987	1.08361	down	#N/A
AT4G32340	-0.865205	-0.277853	1.14306	down	#N/A
AT4G37540	-1.04729	-0.144775	1.19207	down	#N/A
AT4G38470	-0.488449	-0.145919	0.634368	down	#N/A
AT5G01520	-0.790638	-0.446546	1.23718	down	#N/A
AT5G02230	-0.65066	-0.184651	0.835311	down	#N/A
AT5G03120	-0.541264	-0.138844	0.680107	down	#N/A
AT5G13870	-0.455457	-0.666317	1.12177	down	#N/A
AT5G14920	-0.375827	-0.276918	0.652745	down	#N/A
AT5G16410	-0.754759	-0.359204	1.11396	down	#N/A
AT5G17460	-0.441655	-0.577567	1.01922	down	#N/A
AT5G23210	-0.357357	-0.296549	0.653906	down	#N/A
AT5G23750	-0.617392	-0.559393	1.17679	down	#N/A
AT5G24470	-0.719155	-0.200994	0.920149	down	#N/A
AT5G27930	-0.547536	-0.738356	1.28589	down	#N/A
AT5G40890	-0.977026	-0.207406	1.18443	down	#N/A
AT5G44130	-0.293677	-0.0773099	0.370987	down	#N/A
AT5G57340	-0.722401	-0.44957	1.17197	down	#N/A
AT5G63160	-0.701137	-0.304689	1.00583	down	#N/A
AT5G64570	-0.361634	-0.552267	0.913901	down	#N/A
AT5G65730	-0.755235	0.0282675	0.726967	down	#N/A
AT5G66052	-0.609138	-0.447991	1.05713	down	#N/A
AT1G16400	-0.70232	0.200915	0.501404	down	#N/A
AT1G25230	-0.612496	0.156988	0.455508	down	#N/A
AT1G55960	-0.672225	-0.0261138	0.698339	down	#N/A
AT1G79700	-0.523125	-0.0126687	0.535793	down	#N/A
AT2G16990	-0.958058	0.00642992	0.951629	down	#N/A
AT2G37950	-0.934855	0.106866	0.827988	down	#N/A
AT2G39850	-0.895143	0.0361806	0.858962	down	#N/A
AT2G46640	-0.917755	0.274013	0.643743	down	#N/A
AT3G02020	-0.7044	0.224816	0.479584	down	#N/A
AT3G02380	-0.623727	0.0181687	0.605558	down	#N/A
AT3G17510	-0.969577	0.0530173	0.916559	down	#N/A
AT3G19710	-0.762319	0.322508	0.439812	down	#N/A
AT3G22740	-0.796409	0.241351	0.555058	down	#N/A
AT3G45160	-0.96533	0.688951	0.276379	down	#N/A
AT3G54830	-1.1264	0.388328	0.738068	down	#N/A
AT3G61430	-1.0271	0.0395338	0.987565	down	#N/A
AT4G10120	-0.556791	0.0251215	0.53167	down	#N/A
AT4G13770	-0.634091	0.350828	0.283263	down	#N/A
AT4G15920	-0.829364	0.264576	0.564788	down	#N/A
AT4G37300	-1.12435	0.184733	0.939613	down	#N/A
AT5G04950	-0.816269	0.0841081	0.732161	down	#N/A
AT5G10180	-0.950665	0.0358529	0.914813	down	#N/A
AT5G23010	-0.741808	0.422541	0.319267	down	#N/A
AT5G56100	-0.445823	0.0273078	0.418516	down	#N/A
AT5G62360	-0.851751	0.148048	0.703702	down	#N/A
AT5G62430	-0.653704	0.234721	0.418983	down	#N/A
AT5G65010	-0.897449	0.572856	0.324594	down	#N/A
AT1G01010	-0.778843	-0.258578	1.03742	up	#N/A
AT1G01240	-0.913958	-0.212174	1.12613	up	#N/A
AT1G01340	-0.528045	-0.275785	0.80383	up	#N/A
AT1G01440	-0.765702	-0.369114	1.13482	up	#N/A
AT1G01490	-0.947995	-0.25357	1.20156	up	#N/A
AT1G01550	-0.854532	-0.267892	1.12242	up	#N/A
AT1G01650	-0.629715	-0.527435	1.15715	up	#N/A
AT1G01720	-0.495812	-0.58383	1.07964	up	#N/A
AT1G02170	-0.642946	-0.0173826	0.660328	up	#N/A
AT1G02850	-0.614365	-0.539253	1.15362	up	#N/A
AT1G02920	-0.58674	-0.226854	0.813593	up	#N/A
AT1G03210	-0.792124	-0.376695	1.16882	up	#N/A
AT1G03230	-0.570303	-0.201701	0.772005	up	#N/A
AT1G03290	-0.854359	-0.228209	1.08257	up	#N/A
AT1G03370	-0.530648	-0.216361	0.747008	up	#N/A
AT1G03430	-0.904206	-0.280199	1.18441	up	#N/A
AT1G03740	-0.721099	-0.271382	0.992481	up	#N/A
AT1G03760	-0.515263	-0.636211	1.15147	up	#N/A
AT1G03850	-0.41869	-0.282388	0.701078	up	#N/A
AT1G03900	-0.663123	-0.392056	1.05518	up	#N/A
AT1G03950	-1.08255	-0.0265159	1.10906	up	#N/A
AT1G04440	-0.80848	-0.208883	1.01736	up	#N/A
AT1G04780	-0.761754	-0.363156	1.12491	up	#N/A
AT1G04960	-0.87313	-0.241116	1.11425	up	#N/A
AT1G05570	-0.614354	-0.571191	1.18554	up	#N/A
AT1G05720	-0.633921	-0.606705	1.24063	up	#N/A
AT1G05840	-0.680748	-0.217857	0.898605	up	#N/A
AT1G06050	-0.796773	-0.303811	1.10058	up	#N/A
AT1G06430	-0.780867	-0.192889	0.973756	up	#N/A
AT1G06570	-0.795612	-0.249334	1.04495	up	#N/A
AT1G06650	-0.860662	-0.250826	1.11149	up	#N/A
AT1G07000	-0.537765	-0.133861	0.671626	up	#N/A
AT1G07040	-0.715816	-0.550787	1.2666	up	#N/A
AT1G07230	-0.793252	-0.399168	1.19242	up	#N/A
AT1G07520	-0.506318	-0.180013	0.686331	up	#N/A
AT1G07620	-0.832449	-0.477342	1.30979	up	#N/A
AT1G08450	-0.885789	-0.312757	1.19855	up	#N/A
AT1G08650	-0.477122	-0.296725	0.773846	up	#N/A
AT1G08720	-0.8049	-0.153374	0.958273	up	#N/A
AT1G08800	-1.02237	-0.166492	1.18886	up	#N/A
AT1G08900	-0.743578	-0.257413	1.00099	up	#N/A
AT1G08930	-0.463948	-0.204197	0.668145	up	#N/A
AT1G09195	-0.483862	-0.612563	1.09642	up	#N/A
AT1G09430	-0.746392	-0.222479	0.968871	up	#N/A
AT1G09490	-0.674368	-0.604585	1.27895	up	#N/A
AT1G09500	-0.506616	-0.74315	1.24977	up	#N/A
AT1G09560	-0.550758	-0.111667	0.662426	up	#N/A
AT1G09932	-0.560811	-0.254223	0.815035	up	#N/A
AT1G09970	-0.634906	-0.195988	0.830894	up	#N/A
AT1G10050	-0.76404	-0.435428	1.19947	up	#N/A
AT1G10210	-0.898419	-0.214038	1.11246	up	#N/A
AT1G10340	-0.687751	-0.249074	0.936826	up	#N/A
AT1G10500	-0.894274	-0.275073	1.16935	up	#N/A
AT1G10720	-0.727918	-0.290788	1.01871	up	#N/A
AT1G10865	-0.800814	-0.347609	1.14842	up	#N/A
AT1G10920	-0.919278	-0.302228	1.22151	up	#N/A
AT1G11170	-0.639058	-0.578734	1.21779	up	#N/A
AT1G11310	-0.620803	-0.326729	0.947532	up	#N/A
AT1G11905	-0.629459	-0.250279	0.879738	up	#N/A
AT1G12140	-0.896803	-0.0516689	0.948472	up	#N/A
AT1G12220	-0.756387	-0.267766	1.02415	up	#N/A
AT1G12360	-0.640871	-0.175658	0.816529	up	#N/A
AT1G12640	-0.707155	-0.262099	0.969255	up	#N/A
AT1G12760	-0.894799	-0.316749	1.21155	up	#N/A
AT1G13000	-0.722476	-0.287164	1.00964	up	#N/A
AT1G13210	-0.518012	-0.314686	0.832698	up	#N/A
AT1G13260	-0.672641	-0.149563	0.822204	up	#N/A
AT1G13470	-0.816704	-0.274076	1.09078	up	#N/A
AT1G13750	-0.692226	-0.275352	0.967578	up	#N/A
AT1G13950	-0.980189	-0.175745	1.15593	up	#N/A
AT1G13960	-0.847828	-0.396805	1.24463	up	#N/A
AT1G13990	-0.795606	-0.491109	1.28672	up	#N/A
AT1G14170	-0.341965	-0.317086	0.659051	up	#N/A
AT1G14200	-0.696891	-0.516453	1.21334	up	#N/A
AT1G14370	-0.669318	-0.146995	0.816313	up	#N/A
AT1G14520	-0.627076	-0.349504	0.976579	up	#N/A
AT1G14740	-0.535996	-0.120619	0.656615	up	#N/A
AT1G14790	-0.819424	-0.13282	0.952244	up	#N/A
AT1G14870	-0.415572	-0.198591	0.614164	up	#N/A
AT1G14880	-0.665365	-0.519196	1.18456	up	#N/A
AT1G15670	-0.416798	-0.350458	0.767256	up	#N/A
AT1G15750	-0.49473	-0.507945	1.00267	up	#N/A
AT1G15790	-0.832724	-0.389265	1.22199	up	#N/A
AT1G15880	-0.790728	-0.214146	1.00487	up	#N/A
AT1G16110	-0.719749	-0.0896906	0.809439	up	#N/A
AT1G16260	-0.973794	-0.081769	1.05556	up	#N/A
AT1G16420	-0.457764	-0.280429	0.738192	up	#N/A
AT1G16670	-0.86265	-0.0933923	0.956042	up	#N/A
AT1G17080	-0.905328	-0.195018	1.10035	up	#N/A
AT1G17147	-0.602928	-0.129199	0.732127	up	#N/A
AT1G17170	-0.476331	-0.488472	0.964803	up	#N/A
AT1G17290	-0.742477	-0.045601	0.788078	up	#N/A
AT1G17330	-0.635718	-0.379256	1.01497	up	#N/A
AT1G17340	-0.662054	-0.168023	0.830077	up	#N/A
AT1G17780	-0.926651	-0.230522	1.15717	up	#N/A
AT1G18160	-0.762407	-0.389273	1.15168	up	#N/A
AT1G18210	-0.458493	-0.0957052	0.554199	up	#N/A
AT1G18270	-0.806844	-0.384826	1.19167	up	#N/A
AT1G18390	-0.516014	-0.322803	0.838816	up	#N/A
AT1G18570	-0.651561	-0.182193	0.833754	up	#N/A
AT1G18890	-0.548221	-0.12652	0.674741	up	#N/A
AT1G19020	-0.548262	-0.00472017	0.552982	up	#N/A
AT1G19270	-0.47046	-0.373341	0.843802	up	#N/A
AT1G19360	-0.477947	-0.318066	0.796013	up	#N/A
AT1G20780	-0.504994	-0.0993074	0.604302	up	#N/A
AT1G20880	-0.844177	-0.38664	1.23082	up	#N/A
AT1G20890	-0.828137	-0.367183	1.19532	up	#N/A
AT1G20980	-0.553786	-0.394907	0.948693	up	#N/A
AT1G21000	-0.793875	-0.379626	1.1735	up	#N/A
AT1G21050	-0.7666	-0.355469	1.12207	up	#N/A
AT1G21080	-0.800692	-0.18247	0.983162	up	#N/A
AT1G21370	-0.711864	-0.206448	0.918312	up	#N/A
AT1G21400	-0.752002	-0.519604	1.27161	up	#N/A
AT1G21520	-0.862547	-0.378528	1.24108	up	#N/A
AT1G21680	-0.757019	-0.140957	0.897976	up	#N/A
AT1G21900	-0.859173	-0.314372	1.17355	up	#N/A
AT1G22280	-0.683383	-0.208273	0.891656	up	#N/A
AT1G22510	-0.563077	-0.0405836	0.603661	up	#N/A
AT1G22750	-0.764054	-0.104919	0.868972	up	#N/A
AT1G22870	-0.615933	-0.279748	0.895681	up	#N/A
AT1G22930	-0.845029	-0.34285	1.18788	up	#N/A
AT1G23140	-0.765559	-0.222691	0.98825	up	#N/A
AT1G23440	-0.96775	-0.228586	1.19634	up	#N/A
AT1G23830	-1.07356	0.0167834	1.05678	up	#N/A
AT1G23840	-0.847693	-0.420008	1.2677	up	#N/A
AT1G23960	-0.786459	-0.341145	1.1276	up	#N/A
AT1G24145	-0.832287	-0.401124	1.23341	up	#N/A
AT1G24148	-0.892716	-0.204461	1.09718	up	#N/A
AT1G24150	-0.467749	-0.21804	0.685789	up	#N/A
AT1G25275	-0.413758	-0.213909	0.627667	up	#N/A
AT1G25370	-0.426893	-0.402244	0.829137	up	#N/A
AT1G25560	-0.643524	-0.252052	0.895577	up	#N/A
AT1G26270	-0.405019	-0.368253	0.773272	up	#N/A
AT1G26420	-0.391249	-0.315323	0.706572	up	#N/A
AT1G26440	-0.773778	-0.502286	1.27606	up	#N/A
AT1G26670	-0.944228	-0.238256	1.18248	up	#N/A
AT1G26800	-0.77367	-0.447511	1.22118	up	#N/A
AT1G26960	-0.928883	-0.222686	1.15157	up	#N/A
AT1G27000	-0.972112	-0.224686	1.1968	up	#N/A
AT1G27980	-0.868345	-0.330202	1.19855	up	#N/A
AT1G28260	-0.842035	-0.319909	1.16194	up	#N/A
AT1G28280	-0.692343	-0.251445	0.943788	up	#N/A
AT1G28380	-0.739696	-0.131637	0.871333	up	#N/A
AT1G28520	-0.877188	-0.347372	1.22456	up	#N/A
AT1G29330	-0.728208	-0.1153	0.843508	up	#N/A
AT1G29400	-0.785663	-0.125936	0.911599	up	#N/A
AT1G29970	-0.601809	-0.294108	0.895917	up	#N/A
AT1G30270	-0.742436	-0.477564	1.22	up	#N/A
AT1G30540	-0.760902	-0.29335	1.05425	up	#N/A
AT1G30640	-0.556416	-0.275101	0.831517	up	#N/A
AT1G30755	-0.509882	-0.273475	0.783357	up	#N/A
AT1G31130	-0.765327	-0.0601294	0.825457	up	#N/A
AT1G31280	-0.43345	-0.391783	0.825233	up	#N/A
AT1G31580	-0.894684	0.0558548	0.83883	up	#N/A
AT1G32130	-0.720084	-0.32964	1.04972	up	#N/A
AT1G32230	-0.553022	-0.336988	0.890011	up	#N/A
AT1G32340	-0.937879	-0.134781	1.07266	up	#N/A
AT1G32700	-0.873077	-0.310023	1.1831	up	#N/A
AT1G32790	-0.875479	-0.268244	1.14372	up	#N/A
AT1G33030	-0.545074	-0.513157	1.05823	up	#N/A
AT1G33050	-0.696407	-0.270596	0.967003	up	#N/A
AT1G33110	-0.577125	-0.592004	1.16913	up	#N/A
AT1G34060	-0.533794	-0.469326	1.00312	up	#N/A
AT1G34300	-0.714495	-0.325771	1.04027	up	#N/A
AT1G34750	-0.657806	-0.260256	0.918062	up	#N/A
AT1G35350	-0.555672	-0.212337	0.768009	up	#N/A
AT1G35580	-0.618267	-0.177087	0.795354	up	#N/A
AT1G42990	-0.76433	-0.124871	0.889201	up	#N/A
AT1G43130	-0.617098	-0.46189	1.07899	up	#N/A
AT1G45145	-0.946129	-0.116039	1.06217	up	#N/A
AT1G47128	-0.801561	-0.326213	1.12777	up	#N/A
AT1G48430	-0.707604	-0.564812	1.27242	up	#N/A
AT1G48490	-0.687044	-0.525649	1.21269	up	#N/A
AT1G48760	-0.756419	-0.272848	1.02927	up	#N/A
AT1G49050	-0.68887	-0.108184	0.797055	up	#N/A
AT1G50440	-0.546066	-0.384063	0.930129	up	#N/A
AT1G50740	-0.570079	-0.0531878	0.623267	up	#N/A
AT1G51270	-0.692088	-0.285738	0.977826	up	#N/A
AT1G52200	-0.405657	-0.303975	0.709632	up	#N/A
AT1G52870	-0.875631	-0.199862	1.07549	up	#N/A
AT1G53030	-0.793272	-0.456698	1.24997	up	#N/A
AT1G53570	-0.781816	-0.271825	1.05364	up	#N/A
AT1G54090	-0.893241	-0.161642	1.05488	up	#N/A
AT1G54100	-0.718405	-0.574137	1.29254	up	#N/A
AT1G54115	-0.834226	-0.354969	1.1892	up	#N/A
AT1G54130	-1.02028	-0.0413224	1.06161	up	#N/A
AT1G54150	-0.871596	-0.0960564	0.967652	up	#N/A
AT1G54210	-0.823838	-0.286909	1.11075	up	#N/A
AT1G54320	-0.947888	-0.253654	1.20154	up	#N/A
AT1G54575	-0.575564	-0.503005	1.07857	up	#N/A
AT1G55450	-0.596815	-0.0990392	0.695854	up	#N/A
AT1G55730	-0.634463	-0.404989	1.03945	up	#N/A
AT1G55850	-0.653896	-0.567416	1.22131	up	#N/A
AT1G55920	-0.852157	-0.17132	1.02348	up	#N/A
AT1G56120	-0.708761	-0.185526	0.894288	up	#N/A
AT1G56150	-0.489211	-0.440488	0.929699	up	#N/A
AT1G56440	-0.587365	-0.414516	1.00188	up	#N/A
AT1G56460	-0.873871	-0.277	1.15087	up	#N/A
AT1G56600	-0.570378	-0.438824	1.0092	up	#N/A
AT1G57630	-0.447488	-0.243592	0.69108	up	#N/A
AT1G58180	-0.705356	-0.343768	1.04912	up	#N/A
AT1G58190	-0.468984	-0.392175	0.861159	up	#N/A
AT1G58225	-0.718487	-0.491794	1.21028	up	#N/A
AT1G58280	-0.708669	-0.152842	0.861511	up	#N/A
AT1G59580	-0.950782	-0.249672	1.20045	up	#N/A
AT1G59700	-0.742017	-0.0867957	0.828813	up	#N/A
AT1G59710	-0.505992	-0.232204	0.738196	up	#N/A
AT1G59870	-0.718269	-0.198993	0.917262	up	#N/A
AT1G60420	-0.707744	-0.428768	1.13651	up	#N/A
AT1G60490	-0.625009	-0.53693	1.16194	up	#N/A
AT1G60730	-0.652636	-0.353101	1.00574	up	#N/A
AT1G61140	-0.449383	-0.50926	0.958642	up	#N/A
AT1G61250	-0.611815	-0.306799	0.918614	up	#N/A
AT1G61380	-0.674709	-0.531102	1.20581	up	#N/A
AT1G61670	-0.615025	-0.38905	1.00407	up	#N/A
AT1G61690	-0.713862	-0.14694	0.860802	up	#N/A
AT1G62300	-0.405091	-0.387338	0.792428	up	#N/A
AT1G62305	-0.709812	-0.356745	1.06656	up	#N/A
AT1G63350	-0.759579	-0.154643	0.914222	up	#N/A
AT1G63500	-0.410354	-0.200639	0.610992	up	#N/A
AT1G63860	-0.530803	-0.059697	0.5905	up	#N/A
AT1G63900	-0.806101	-0.212894	1.019	up	#N/A
AT1G64280	-0.822815	-0.0784386	0.901254	up	#N/A
AT1G64385	-0.625827	-0.529603	1.15543	up	#N/A
AT1G64610	-0.614545	-0.365186	0.979731	up	#N/A
AT1G64740	-0.942564	-0.102783	1.04535	up	#N/A
AT1G64810	-0.7039	-0.587714	1.29161	up	#N/A
AT1G64900	-0.535066	-0.0466597	0.581726	up	#N/A
AT1G64950	-0.434498	-0.277471	0.711969	up	#N/A
AT1G65250	-0.806495	-0.256004	1.0625	up	#N/A
AT1G65520	-0.703873	-0.204358	0.908231	up	#N/A
AT1G65540	-0.651723	-0.39219	1.04391	up	#N/A
AT1G65820	-0.815475	-0.43689	1.25236	up	#N/A
AT1G65845	-0.492608	-0.150846	0.643454	up	#N/A
AT1G66590	-0.98808	-0.137848	1.12593	up	#N/A
AT1G67810	-0.635749	-0.443971	1.07972	up	#N/A
AT1G67920	-0.661279	-0.613369	1.27465	up	#N/A
AT1G67970	-0.625866	-0.0220839	0.64795	up	#N/A
AT1G68100	-0.662813	-0.208001	0.870815	up	#N/A
AT1G68300	-0.886745	-0.205076	1.09182	up	#N/A
AT1G68410	-0.26919	-0.251001	0.520191	up	#N/A
AT1G68650	-0.749958	-0.132791	0.882748	up	#N/A
AT1G69450	-0.869408	-0.35784	1.22725	up	#N/A
AT1G69490	-0.668436	-0.379781	1.04822	up	#N/A
AT1G69720	-0.898027	-0.291269	1.1893	up	#N/A
AT1G69840	-0.494858	-0.181911	0.676769	up	#N/A
AT1G69870	-0.901263	-0.187314	1.08858	up	#N/A
AT1G70160	-0.55228	-0.42432	0.976599	up	#N/A
AT1G70520	-0.696824	-0.0546425	0.751467	up	#N/A
AT1G70530	-0.620757	-0.59616	1.21692	up	#N/A
AT1G70590	-0.680017	-0.142689	0.822707	up	#N/A
AT1G70690	-0.886526	-0.392321	1.27885	up	#N/A
AT1G70740	-0.529345	-0.112963	0.642308	up	#N/A
AT1G70810	-0.905199	-0.203564	1.10876	up	#N/A
AT1G71040	-0.92994	-0.179314	1.10925	up	#N/A
AT1G71170	-0.948579	-0.14236	1.09094	up	#N/A
AT1G71190	-0.823622	-0.463043	1.28666	up	#N/A
AT1G71697	-0.635808	-0.139498	0.775305	up	#N/A
AT1G71910	-0.536728	-0.451627	0.988355	up	#N/A
AT1G72120	-0.815312	-0.357778	1.17309	up	#N/A
AT1G72280	-0.571586	0.0166159	0.55497	up	#N/A
AT1G72680	-0.651296	-0.571337	1.22263	up	#N/A
AT1G72770	-0.648027	-0.312313	0.96034	up	#N/A
AT1G72830	-0.721312	-0.409846	1.13116	up	#N/A
AT1G73030	-0.817284	-0.198605	1.01589	up	#N/A
AT1G73650	-0.550933	-0.256143	0.807076	up	#N/A
AT1G73670	-0.984126	-0.103228	1.08735	up	#N/A
AT1G73810	-0.506225	-0.290029	0.796255	up	#N/A
AT1G74280	-0.832498	-0.1035	0.935998	up	#N/A
AT1G74300	-0.761581	-0.142806	0.904387	up	#N/A
AT1G74360	-0.563889	-0.418699	0.982588	up	#N/A
AT1G74410	-0.81003	-0.356002	1.16603	up	#N/A
AT1G74680	-0.620408	-0.515707	1.13612	up	#N/A
AT1G75000	-0.712193	-0.0435869	0.75578	up	#N/A
AT1G75130	-0.817244	-0.146403	0.963647	up	#N/A
AT1G75410	-0.78293	-0.283649	1.06658	up	#N/A
AT1G76070	-0.596146	-0.139549	0.735695	up	#N/A
AT1G76150	-0.708875	-0.413849	1.12272	up	#N/A
AT1G76520	-0.444304	-0.505677	0.949981	up	#N/A
AT1G76680	-0.378952	-0.191214	0.570166	up	#N/A
AT1G76700	-0.542784	-0.178795	0.721579	up	#N/A
AT1G76960	-0.688665	-0.492797	1.18146	up	#N/A
AT1G76970	-0.529571	-0.224433	0.754004	up	#N/A
AT1G76980	-0.527145	-0.690023	1.21717	up	#N/A
AT1G77450	-0.564748	-0.341017	0.905764	up	#N/A
AT1G77920	-0.599433	-0.260977	0.86041	up	#N/A
AT1G78410	-0.598084	-0.236846	0.834929	up	#N/A
AT1G78550	-0.885161	-0.094009	0.97917	up	#N/A
AT1G78830	-0.664534	-0.121507	0.78604	up	#N/A
AT1G79270	-0.731718	-0.117463	0.849181	up	#N/A
AT1G79380	-0.759922	-0.122521	0.882443	up	#N/A
AT1G79670	-0.793753	-0.40248	1.19623	up	#N/A
AT1G80130	-0.397933	-0.263386	0.661319	up	#N/A
AT1G80290	-0.545638	-0.572631	1.11827	up	#N/A
AT1G80420	-0.7315	-0.191124	0.922623	up	#N/A
AT1G80510	-0.678973	-0.242738	0.92171	up	#N/A
AT2G01190	-0.494599	-0.231602	0.726201	up	#N/A
AT2G01540	-0.728884	-0.370551	1.09943	up	#N/A
AT2G01650	-0.8548	-0.371176	1.22598	up	#N/A
AT2G02220	-0.641888	-0.27807	0.919958	up	#N/A
AT2G02360	-0.911505	-0.251485	1.16299	up	#N/A
AT2G02370	-0.749495	-0.521847	1.27134	up	#N/A
AT2G02390	-0.882812	-0.350821	1.23363	up	#N/A
AT2G02730	-0.678824	-0.446255	1.12508	up	#N/A
AT2G02860	-0.378196	-0.0937041	0.471901	up	#N/A
AT2G02930	-0.518446	-0.430885	0.949331	up	#N/A
AT2G03530	-0.525307	-0.599844	1.12515	up	#N/A
AT2G04305	-0.687083	-0.159662	0.846744	up	#N/A
AT2G04620	-0.546429	-0.404177	0.950606	up	#N/A
AT2G04690	-0.760569	-0.438437	1.19901	up	#N/A
AT2G05320	-0.632235	-0.1217	0.753936	up	#N/A
AT2G05380	-0.731427	-0.498792	1.23022	up	#N/A
AT2G05520	-0.926336	-0.314159	1.2405	up	#N/A
AT2G05840	-0.564744	-0.628791	1.19354	up	#N/A
AT2G07180	-0.827996	-0.183475	1.01147	up	#N/A
AT2G11520	-0.76062	-0.494751	1.25537	up	#N/A
AT2G12550	-0.386606	-0.506666	0.893272	up	#N/A
AT2G13650	-0.670792	-0.261338	0.932131	up	#N/A
AT2G13790	-0.538941	-0.0797192	0.61866	up	#N/A
AT2G14610	-0.592906	-0.522565	1.11547	up	#N/A
AT2G14720	-0.590586	-0.345306	0.935892	up	#N/A
AT2G15042	-0.79286	-0.151643	0.944504	up	#N/A
AT2G15080	-0.98235	-0.178424	1.16077	up	#N/A
AT2G15320	-0.747508	-0.211618	0.959126	up	#N/A
AT2G15390	-0.502483	-0.336255	0.838737	up	#N/A
AT2G15480	-0.689223	-0.347508	1.03673	up	#N/A
AT2G15570	-0.823901	-0.256416	1.08032	up	#N/A
AT2G15880	-0.609552	-0.124278	0.733829	up	#N/A
AT2G16405	-0.981177	-0.146539	1.12772	up	#N/A
AT2G16530	-0.626329	-0.29449	0.920819	up	#N/A
AT2G16595	-0.64973	-0.664477	1.31421	up	#N/A
AT2G16710	-0.740943	-0.357377	1.09832	up	#N/A
AT2G17120	-0.855155	0.028043	0.827112	up	#N/A
AT2G17200	-0.80342	-0.352189	1.15561	up	#N/A
AT2G17290	-0.62243	-0.287213	0.909643	up	#N/A
AT2G17520	-0.635646	-0.1642	0.799846	up	#N/A
AT2G17840	-0.636255	-0.0555833	0.691838	up	#N/A
AT2G18690	-0.445782	-0.181201	0.626983	up	#N/A
AT2G19130	-0.901296	-0.385525	1.28682	up	#N/A
AT2G20142	-0.57628	-0.119982	0.696262	up	#N/A
AT2G20560	-0.607495	-0.389056	0.996551	up	#N/A
AT2G20780	-0.301802	-0.471458	0.773259	up	#N/A
AT2G20960	-0.792713	-0.325404	1.11812	up	#N/A
AT2G21120	-0.68757	-0.103821	0.791392	up	#N/A
AT2G21500	-0.548721	-0.327349	0.87607	up	#N/A
AT2G21620	-0.799365	-0.510006	1.30937	up	#N/A
AT2G21970	-0.70771	0.0420968	0.665614	up	#N/A
AT2G22010	-0.851238	-0.191903	1.04314	up	#N/A
AT2G23200	-0.903547	-0.094646	0.998193	up	#N/A
AT2G23320	-0.487362	-0.116817	0.604179	up	#N/A
AT2G23450	-0.73831	-0.37048	1.10879	up	#N/A
AT2G23680	-0.642105	-0.172648	0.814753	up	#N/A
AT2G23770	-0.739237	-0.166686	0.905923	up	#N/A
AT2G24360	-0.838739	-0.359781	1.19852	up	#N/A
AT2G24830	-0.751033	-0.445345	1.19638	up	#N/A
AT2G25000	-0.568163	-0.396635	0.964798	up	#N/A
AT2G25850	-0.499777	-0.41708	0.916858	up	#N/A
AT2G26210	-0.867511	-0.251515	1.11903	up	#N/A
AT2G26230	-0.885639	-0.324149	1.20979	up	#N/A
AT2G26240	-0.839108	-0.134557	0.973665	up	#N/A
AT2G26440	-0.411728	-0.372037	0.783765	up	#N/A
AT2G26560	-0.454291	-0.313487	0.767777	up	#N/A
AT2G26600	-0.933358	-0.212154	1.14551	up	#N/A
AT2G26740	-0.809152	-0.232867	1.04202	up	#N/A
AT2G27150	-0.836689	-0.318116	1.1548	up	#N/A
AT2G27580	-0.821504	-0.275371	1.09688	up	#N/A
AT2G27690	-0.417732	-0.085025	0.502757	up	#N/A
AT2G28120	-0.569472	-0.156509	0.725981	up	#N/A
AT2G28840	-0.661927	-0.517209	1.17914	up	#N/A
AT2G28940	-0.840203	-0.329741	1.16994	up	#N/A
AT2G29120	-1.0818	-0.0779996	1.1598	up	#N/A
AT2G29400	-0.628684	-0.424811	1.05349	up	#N/A
AT2G29420	-0.78667	-0.438218	1.22489	up	#N/A
AT2G29460	-0.662225	-0.398613	1.06084	up	#N/A
AT2G29720	-0.668258	-0.18148	0.849738	up	#N/A
AT2G29990	-0.813151	-0.446086	1.25924	up	#N/A
AT2G30140	-0.475966	-0.720036	1.196	up	#N/A
AT2G30250	-0.613549	-0.143885	0.757434	up	#N/A
AT2G30440	-0.928788	-0.204281	1.13307	up	#N/A
AT2G30550	-0.763947	-0.177442	0.941389	up	#N/A
AT2G31090	-0.510384	-0.128743	0.639127	up	#N/A
AT2G31200	-0.920355	0.00570586	0.914649	up	#N/A
AT2G31350	-0.83073	-0.428466	1.2592	up	#N/A
AT2G31740	-0.49213	-0.566695	1.05882	up	#N/A
AT2G31800	-0.74713	-0.269715	1.01684	up	#N/A
AT2G31810	-0.50471	-0.131133	0.635843	up	#N/A
AT2G31865	-0.536064	-0.289882	0.825947	up	#N/A
AT2G31955	-0.932503	-0.152593	1.0851	up	#N/A
AT2G32080	-1.02101	-0.0536032	1.07461	up	#N/A
AT2G32160	-0.977947	-0.135674	1.11362	up	#N/A
AT2G32250	-0.468499	-0.38077	0.849268	up	#N/A
AT2G32680	-0.861072	-0.137959	0.999031	up	#N/A
AT2G33120	-0.616022	-0.179984	0.796007	up	#N/A
AT2G33150	-0.719811	-0.452101	1.17191	up	#N/A
AT2G33590	-0.987493	-0.23514	1.22263	up	#N/A
AT2G33630	-0.816253	-0.12349	0.939743	up	#N/A
AT2G34355	-0.373548	-0.306861	0.680409	up	#N/A
AT2G35050	-0.855167	-0.226675	1.08184	up	#N/A
AT2G35060	-0.61956	-0.309474	0.929034	up	#N/A
AT2G35680	-0.906377	-0.147847	1.05422	up	#N/A
AT2G35940	-0.730425	-0.291083	1.02151	up	#N/A
AT2G36220	-0.807815	-0.0382314	0.846046	up	#N/A
AT2G36380	-0.700892	-0.335361	1.03625	up	#N/A
AT2G36680	-0.85523	-0.178405	1.03364	up	#N/A
AT2G36780	-0.74346	-0.2032	0.94666	up	#N/A
AT2G36970	-0.764966	-0.316338	1.0813	up	#N/A
AT2G37150	-0.90421	-0.323114	1.22732	up	#N/A
AT2G37540	-0.520092	-0.252458	0.77255	up	#N/A
AT2G37760	-0.792793	-0.0997453	0.892538	up	#N/A
AT2G37770	-0.477686	-0.30725	0.784936	up	#N/A
AT2G37940	-0.502317	-0.247869	0.750186	up	#N/A
AT2G38020	-0.77751	-0.36628	1.14379	up	#N/A
AT2G38290	-0.42729	-0.287704	0.714994	up	#N/A
AT2G38860	-0.65071	-0.579621	1.23033	up	#N/A
AT2G39050	-0.493404	-0.466629	0.960033	up	#N/A
AT2G39210	-0.703281	-0.0202852	0.723566	up	#N/A
AT2G39270	-1.03668	-0.15008	1.18676	up	#N/A
AT2G39980	-0.763988	-0.226692	0.99068	up	#N/A
AT2G40940	-0.789155	-0.0562283	0.845383	up	#N/A
AT2G41100	-0.467284	-0.124162	0.591446	up	#N/A
AT2G41120	-0.855625	-0.055563	0.911188	up	#N/A
AT2G41380	-0.827763	-0.432894	1.26066	up	#N/A
AT2G41490	-0.840091	-0.198242	1.03833	up	#N/A
AT2G41700	-0.774163	-0.426607	1.20077	up	#N/A
AT2G41705	-0.654254	-0.561395	1.21565	up	#N/A
AT2G41835	-0.670788	-0.262128	0.932916	up	#N/A
AT2G41880	-0.497369	-0.237572	0.734941	up	#N/A
AT2G42790	-0.823251	-0.338309	1.16156	up	#N/A
AT2G42890	-0.680377	-0.414775	1.09515	up	#N/A
AT2G43160	-0.651883	-0.174397	0.82628	up	#N/A
AT2G43320	-0.712226	-0.134746	0.846972	up	#N/A
AT2G43570	-0.696617	-0.582482	1.2791	up	#N/A
AT2G43790	-0.849055	-0.307099	1.15615	up	#N/A
AT2G43940	-1.01846	-0.139353	1.15781	up	#N/A
AT2G43970	-0.924141	-0.120793	1.04493	up	#N/A
AT2G44180	-0.555609	-0.25748	0.813088	up	#N/A
AT2G44410	-0.562566	-0.419392	0.981958	up	#N/A
AT2G44420	-0.688988	-0.531711	1.2207	up	#N/A
AT2G44490	-0.687802	-0.210461	0.898264	up	#N/A
AT2G45140	-0.785941	-0.423866	1.20981	up	#N/A
AT2G45210	-0.465892	-0.457852	0.923744	up	#N/A
AT2G45380	-0.765395	-0.521771	1.28717	up	#N/A
AT2G45500	-0.787188	-0.446219	1.23341	up	#N/A
AT2G45510	-0.744004	-0.380311	1.12431	up	#N/A
AT2G45660	-0.719868	-0.506794	1.22666	up	#N/A
AT2G45910	-0.738765	-0.430107	1.16887	up	#N/A
AT2G46100	-0.800674	-0.0710525	0.871726	up	#N/A
AT2G46270	-0.767343	-0.483948	1.25129	up	#N/A
AT2G46450	-0.542787	-0.0917499	0.634537	up	#N/A
AT2G46600	-0.697491	-0.0620089	0.7595	up	#N/A
AT2G46620	-0.835573	-0.257759	1.09333	up	#N/A
AT2G47130	-0.911726	-0.289903	1.20163	up	#N/A
AT2G47710	-1.02136	-0.0938516	1.11521	up	#N/A
AT2G48030	-0.438403	-0.214896	0.653299	up	#N/A
AT3G01170	-0.776069	-0.399002	1.17507	up	#N/A
AT3G01290	-0.482706	-0.11845	0.601156	up	#N/A
AT3G01720	-0.958238	-0.177666	1.1359	up	#N/A
AT3G02040	-0.575413	-0.502591	1.078	up	#N/A
AT3G02150	-0.599166	-0.224627	0.823794	up	#N/A
AT3G03000	-0.709206	-0.200531	0.909738	up	#N/A
AT3G03020	-0.541307	-0.162741	0.704048	up	#N/A
AT3G03470	-0.641786	-0.524992	1.16678	up	#N/A
AT3G03720	-0.742286	-0.322612	1.0649	up	#N/A
AT3G04040	-0.80002	-0.432883	1.2329	up	#N/A
AT3G04181	-0.917923	-0.187616	1.10554	up	#N/A
AT3G05200	-0.759447	-0.121228	0.880675	up	#N/A
AT3G05250	-0.916164	-0.304031	1.2202	up	#N/A
AT3G06070	-0.470443	-0.275065	0.745508	up	#N/A
AT3G06080	-0.730308	-0.0935774	0.823885	up	#N/A
AT3G07040	-0.462782	-0.0958546	0.558637	up	#N/A
AT3G07195	-0.508549	-0.22031	0.728859	up	#N/A
AT3G07560	-0.744199	-0.227934	0.972132	up	#N/A
AT3G07700	-0.909935	-0.327508	1.23744	up	#N/A
AT3G07780	-0.565138	-0.180419	0.745557	up	#N/A
AT3G07980	-0.402404	-0.317706	0.720109	up	#N/A
AT3G08650	-0.720316	-0.483986	1.2043	up	#N/A
AT3G08690	-0.925816	-0.352904	1.27872	up	#N/A
AT3G08720	-0.65415	-0.246298	0.900448	up	#N/A
AT3G08870	-0.739718	-0.142009	0.881727	up	#N/A
AT3G09010	-0.662583	-0.235223	0.897806	up	#N/A
AT3G09020	-0.742697	-0.336385	1.07908	up	#N/A
AT3G09830	-0.902514	-0.094665	0.997179	up	#N/A
AT3G10250	-0.735431	-0.521804	1.25724	up	#N/A
AT3G10500	-0.829601	-0.388357	1.21796	up	#N/A
AT3G10640	-0.463934	-0.191267	0.655201	up	#N/A
AT3G10985	-0.525682	-0.0962182	0.6219	up	#N/A
AT3G11420	-0.505161	-0.202697	0.707858	up	#N/A
AT3G11820	-0.533806	-0.0517449	0.585551	up	#N/A
AT3G11840	-0.735432	-0.103514	0.838946	up	#N/A
AT3G12040	-0.847361	-0.304912	1.15227	up	#N/A
AT3G12360	-0.755105	-0.199291	0.954396	up	#N/A
AT3G12580	-0.566061	-0.352753	0.918814	up	#N/A
AT3G12740	-0.809178	-0.269914	1.07909	up	#N/A
AT3G13330	-0.832068	-0.157538	0.989606	up	#N/A
AT3G13430	-0.575293	-0.230853	0.806146	up	#N/A
AT3G13437	-0.4009	-0.175849	0.57675	up	#N/A
AT3G13910	-0.967012	-0.234698	1.20171	up	#N/A
AT3G14050	-0.563494	-0.254986	0.81848	up	#N/A
AT3G14130	-0.555334	-0.594148	1.14948	up	#N/A
AT3G14280	-0.547201	-0.531984	1.07919	up	#N/A
AT3G14660	-0.695703	-0.445346	1.14105	up	#N/A
AT3G14990	-0.740121	-0.16266	0.902781	up	#N/A
AT3G15390	-0.85877	-0.0470175	0.905788	up	#N/A
AT3G15430	-0.702904	-0.264589	0.967493	up	#N/A
AT3G15510	-0.875502	-0.363314	1.23882	up	#N/A
AT3G16030	-0.709475	-0.358521	1.068	up	#N/A
AT3G16220	-0.934647	-0.199623	1.13427	up	#N/A
AT3G16565	-0.720115	-0.304533	1.02465	up	#N/A
AT3G16785	-0.779423	-0.252739	1.03216	up	#N/A
AT3G16857	-0.748364	-0.348168	1.09653	up	#N/A
AT3G16990	-0.950728	-0.200085	1.15081	up	#N/A
AT3G17000	-0.878465	-0.377458	1.25592	up	#N/A
AT3G17410	-0.741415	-0.261851	1.00327	up	#N/A
AT3G17700	-0.501054	-0.325685	0.82674	up	#N/A
AT3G17800	-0.81408	-0.07326	0.88734	up	#N/A
AT3G17810	-0.600866	-0.249494	0.85036	up	#N/A
AT3G18370	-0.898624	-0.302307	1.20093	up	#N/A
AT3G18830	-0.532545	-0.358073	0.890617	up	#N/A
AT3G19010	-0.756114	-0.165979	0.922093	up	#N/A
AT3G19190	-0.743739	-0.149979	0.893718	up	#N/A
AT3G19240	-1.03245	-0.0861973	1.11865	up	#N/A
AT3G19260	-0.433458	-0.302474	0.735932	up	#N/A
AT3G19910	-0.427378	-0.543037	0.970415	up	#N/A
AT3G20250	-0.688864	-0.538061	1.22693	up	#N/A
AT3G20410	-0.609843	-0.300493	0.910335	up	#N/A
AT3G20770	-0.795942	-0.291865	1.08781	up	#N/A
AT3G21295	-0.749666	-0.453782	1.20345	up	#N/A
AT3G21630	-0.780358	-0.120139	0.900497	up	CERK1
AT3G21780	-0.779338	-0.396635	1.17597	up	#N/A
AT3G22160	-0.931664	-0.200371	1.13203	up	#N/A
AT3G22260	-0.453034	-0.394055	0.847088	up	#N/A
AT3G22460	-0.708824	-0.590455	1.29928	up	#N/A
AT3G23030	-0.583582	-0.168408	0.75199	up	#N/A
AT3G23600	-0.744332	-0.198085	0.942416	up	#N/A
AT3G24500	-0.671766	-0.328169	0.999935	up	#N/A
AT3G25610	-0.706144	-0.275689	0.981833	up	#N/A
AT3G26090	-0.513808	-0.562047	1.07586	up	#N/A
AT3G26170	-0.702383	-0.522029	1.22441	up	#N/A
AT3G26210	-0.853622	-0.298882	1.1525	up	#N/A
AT3G26220	-0.78311	-0.461295	1.24441	up	#N/A
AT3G26230	-0.56189	-0.316186	0.878076	up	#N/A
AT3G26280	-0.842763	-0.212382	1.05515	up	#N/A
AT3G26500	-0.473879	-0.297929	0.771807	up	#N/A
AT3G26600	-0.926531	-0.0797402	1.00627	up	#N/A
AT3G26670	-0.396907	-0.335844	0.732751	up	#N/A
AT3G26830	-0.376002	-0.296964	0.672967	up	#N/A
AT3G27110	-0.913242	-0.308545	1.22179	up	#N/A
AT3G27210	-0.749384	-0.490923	1.24031	up	#N/A
AT3G28450	-0.934721	-0.214496	1.14922	up	#N/A
AT3G28540	-0.558559	-0.448771	1.00733	up	#N/A
AT3G28740	-0.530541	-0.146356	0.676897	up	#N/A
AT3G28940	-1.07843	-0.0604769	1.13891	up	#N/A
AT3G28950	-0.950797	-0.288047	1.23884	up	#N/A
AT3G29034	-0.471403	-0.359299	0.830702	up	#N/A
AT3G29400	-0.808478	-0.342666	1.15114	up	#N/A
AT3G29575	-0.353964	-0.524482	0.878446	up	#N/A
AT3G30390	-0.73902	-0.22901	0.968031	up	#N/A
AT3G43230	-0.822901	-0.368553	1.19145	up	#N/A
AT3G44400	-0.659772	-0.0914536	0.751226	up	#N/A
AT3G44720	-0.548542	-0.155211	0.703753	up	#N/A
AT3G45040	-0.489169	-0.171494	0.660663	up	#N/A
AT3G45260	-0.93796	-0.0706131	1.00857	up	#N/A
AT3G45290	-0.728862	-0.343338	1.0722	up	#N/A
AT3G45300	-0.654754	-0.370941	1.02569	up	#N/A
AT3G45620	-0.809766	-0.181307	0.991073	up	#N/A
AT3G45860	-0.879906	-0.154657	1.03456	up	#N/A
AT3G46060	-0.745325	-0.323824	1.06915	up	#N/A
AT3G46110	-0.72032	-0.144348	0.864667	up	#N/A
AT3G46510	-0.85172	-0.128019	0.979738	up	#N/A
AT3G46930	-0.528471	-0.225264	0.753736	up	#N/A
AT3G47250	-0.667006	-0.347409	1.01441	up	#N/A
AT3G47420	-0.602481	-0.216502	0.818984	up	#N/A
AT3G47480	-0.693286	-0.425022	1.11831	up	#N/A
AT3G47570	-0.584788	-0.0852009	0.669989	up	#N/A
AT3G47670	-1.00175	-0.157253	1.159	up	#N/A
AT3G47820	-0.701679	-0.323887	1.02557	up	#N/A
AT3G48020	-0.646672	-0.643306	1.28998	up	#N/A
AT3G48080	-0.827615	-0.156641	0.984256	up	#N/A
AT3G48140	-0.514883	-0.0625681	0.577451	up	#N/A
AT3G48380	-0.462866	-0.114409	0.577275	up	#N/A
AT3G48640	-0.555774	-0.158093	0.713867	up	#N/A
AT3G48760	-0.731269	-0.3259	1.05717	up	#N/A
AT3G49350	-0.631481	-0.245994	0.877476	up	#N/A
AT3G49780	-0.555624	-0.292238	0.847861	up	#N/A
AT3G49800	-0.811917	-0.297977	1.10989	up	#N/A
AT3G50140	-0.522415	-0.128276	0.650692	up	#N/A
AT3G50260	-0.568535	-0.0487522	0.617287	up	#N/A
AT3G50480	-0.554495	-0.101539	0.656034	up	#N/A
AT3G50550	-0.760208	-0.420701	1.18091	up	#N/A
AT3G50650	-0.435152	-0.257184	0.692336	up	#N/A
AT3G50810	-0.745483	-0.387301	1.13278	up	#N/A
AT3G51000	-0.853777	-0.436375	1.29015	up	#N/A
AT3G51130	-0.99619	-0.169578	1.16577	up	#N/A
AT3G51330	-0.75825	-0.424546	1.1828	up	#N/A
AT3G51370	-0.706869	-0.576329	1.2832	up	#N/A
AT3G51430	-0.739099	-0.507266	1.24637	up	#N/A
AT3G51440	-0.798763	-0.314267	1.11303	up	#N/A
AT3G51660	-0.551428	-0.60005	1.15148	up	#N/A
AT3G51730	-0.960952	-0.30155	1.2625	up	#N/A
AT3G51890	-0.942747	-0.220596	1.16334	up	#N/A
AT3G52240	-0.713926	-0.226728	0.940655	up	#N/A
AT3G53120	-0.841708	-0.345983	1.18769	up	#N/A
AT3G53490	-0.958079	-0.171862	1.12994	up	#N/A
AT3G53970	-0.709687	-0.426173	1.13586	up	#N/A
AT3G54100	-0.627911	-0.159673	0.787584	up	#N/A
AT3G54150	-0.373851	-0.295309	0.66916	up	#N/A
AT3G54300	-0.780323	-0.30875	1.08907	up	#N/A
AT3G54620	-0.711606	-0.293676	1.00528	up	#N/A
AT3G54850	-0.695137	-0.472275	1.16741	up	#N/A
AT3G55470	-0.729992	-0.514959	1.24495	up	#N/A
AT3G55830	-0.890073	-0.27365	1.16372	up	#N/A
AT3G55880	-0.691432	-0.436583	1.12801	up	#N/A
AT3G55950	-0.528643	-0.203324	0.731967	up	#N/A
AT3G55960	-1.0451	-0.134934	1.18003	up	#N/A
AT3G56030	-0.740185	-0.544143	1.28433	up	#N/A
AT3G56170	-0.517571	-0.490331	1.0079	up	#N/A
AT3G56310	-0.780689	-0.425097	1.20579	up	#N/A
AT3G56400	-0.496182	-0.0315679	0.52775	up	#N/A
AT3G57260	-0.805623	-0.454198	1.25982	up	#N/A
AT3G57280	-0.701401	-0.157369	0.85877	up	#N/A
AT3G57330	-0.315572	-0.378702	0.694275	up	#N/A
AT3G57480	-0.639806	-0.0810328	0.720839	up	#N/A
AT3G58490	-0.634183	-0.207243	0.841426	up	#N/A
AT3G58600	-0.681023	-0.213563	0.894586	up	#N/A
AT3G59090	-0.873676	-0.295811	1.16949	up	#N/A
AT3G59660	-0.601374	-0.389219	0.990594	up	#N/A
AT3G59700	-0.737139	-0.564783	1.30192	up	#N/A
AT3G59880	-0.640978	-0.294469	0.935447	up	#N/A
AT3G60110	-0.518735	-0.580686	1.09942	up	#N/A
AT3G60190	-0.563245	-0.508625	1.07187	up	#N/A
AT3G60260	-0.403326	-0.159949	0.563275	up	#N/A
AT3G60300	-0.845768	-0.412986	1.25875	up	#N/A
AT3G60800	-0.603322	-0.572401	1.17572	up	#N/A
AT3G61200	-0.854552	-0.269881	1.12443	up	#N/A
AT3G61280	-0.891509	-0.342226	1.23373	up	#N/A
AT3G61540	-0.760137	-0.210386	0.970523	up	#N/A
AT3G61630	-0.562472	-0.443155	1.00563	up	#N/A
AT3G61790	-0.805648	-0.14355	0.949199	up	#N/A
AT3G62290	-0.749861	-0.49788	1.24774	up	#N/A
AT3G62650	-0.775361	-0.510956	1.28632	up	#N/A
AT3G62770	-0.816448	-0.258227	1.07467	up	#N/A
AT3G62780	-0.79958	-0.250638	1.05022	up	#N/A
AT3G63030	-0.432395	-0.642252	1.07465	up	#N/A
AT3G63080	-0.742269	-0.126122	0.868392	up	#N/A
AT3G63310	-0.821943	-0.216936	1.03888	up	#N/A
AT3G63380	-0.35071	-0.328628	0.679338	up	#N/A
AT3G63420	-0.682752	-0.239416	0.922168	up	#N/A
AT3G63500	-0.758888	-0.318806	1.07769	up	#N/A
AT4G00330	-0.609618	-0.127148	0.736767	up	#N/A
AT4G00355	-0.855902	-0.421682	1.27758	up	#N/A
AT4G00500	-0.382911	-0.559775	0.942685	up	#N/A
AT4G01010	-0.595001	-0.317139	0.912141	up	#N/A
AT4G01090	-0.808079	-0.100745	0.908824	up	#N/A
AT4G01610	-0.480908	-0.603307	1.08421	up	#N/A
AT4G01750	-0.482021	-0.229568	0.711589	up	#N/A
AT4G01870	-0.672397	-0.42012	1.09252	up	#N/A
AT4G02050	-0.545986	-0.398816	0.944802	up	#N/A
AT4G02220	-0.535894	-0.336379	0.872273	up	#N/A
AT4G02280	-0.661456	-0.333057	0.994513	up	#N/A
AT4G02370	-0.749995	-0.335642	1.08564	up	#N/A
AT4G02380	-0.525945	-0.184807	0.710752	up	#N/A
AT4G02520	-0.754246	-0.357865	1.11211	up	#N/A
AT4G03030	-0.90134	-0.337238	1.23858	up	#N/A
AT4G03410	-0.869068	-0.382049	1.25112	up	#N/A
AT4G03450	-0.778054	-0.199733	0.977787	up	#N/A
AT4G04620	-0.719659	-0.513286	1.23295	up	#N/A
AT4G04740	-0.573612	-0.373404	0.947016	up	#N/A
AT4G04800	-1.02502	-0.06554	1.09056	up	#N/A
AT4G05020	-0.732236	-0.133707	0.865943	up	#N/A
AT4G05060	-0.787047	-0.0969934	0.88404	up	#N/A
AT4G05320	-0.909141	-0.372415	1.28156	up	#N/A
AT4G07390	-0.67587	-0.522521	1.19839	up	#N/A
AT4G08180	-0.719512	-0.436835	1.15635	up	#N/A
AT4G08230	-0.940877	-0.240334	1.18121	up	#N/A
AT4G08470	-0.700468	-0.301947	1.00241	up	#N/A
AT4G08480	-0.603371	-0.423198	1.02657	up	#N/A
AT4G08555	-0.380146	-0.0103476	0.390494	up	#N/A
AT4G09760	-0.993618	-0.169739	1.16336	up	#N/A
AT4G10970	-0.611469	-0.292436	0.903905	up	#N/A
AT4G11300	-0.95193	-0.151122	1.10305	up	#N/A
AT4G11600	-0.64587	-0.317317	0.963187	up	#N/A
AT4G11670	-0.464426	-0.504377	0.968803	up	#N/A
AT4G11850	-0.564068	-0.26328	0.827347	up	#N/A
AT4G11890	-0.710577	-0.071664	0.782241	up	#N/A
AT4G12020	-0.840957	-0.178964	1.01992	up	#N/A
AT4G12070	-0.738341	-0.346805	1.08515	up	#N/A
AT4G13040	-0.774555	-0.328734	1.10329	up	#N/A
AT4G13110	-0.802256	-0.435307	1.23756	up	#N/A
AT4G13180	-0.855502	-0.204638	1.06014	up	#N/A
AT4G13350	-0.544126	-0.279004	0.82313	up	#N/A
AT4G13550	-0.731663	-0.184328	0.915992	up	#N/A
AT4G13810	-0.345959	-0.450041	0.796	up	#N/A
AT4G14365	-0.575996	-0.0945527	0.670548	up	#N/A
AT4G14430	-0.557155	-0.245795	0.802951	up	#N/A
AT4G14710	-0.952151	-0.29649	1.24864	up	#N/A
AT4G15233	-0.454437	-0.202627	0.657064	up	#N/A
AT4G15490	-0.527251	-0.382746	0.909998	up	#N/A
AT4G15530	-0.895726	-0.339059	1.23478	up	#N/A
AT4G15550	-0.498431	-0.0471295	0.545561	up	#N/A
AT4G15610	-0.487345	-0.296311	0.783656	up	#N/A
AT4G15760	-0.569174	-0.351383	0.920557	up	#N/A
AT4G15765	-0.948004	-0.260787	1.20879	up	#N/A
AT4G15975	-0.426211	-0.188898	0.615109	up	#N/A
AT4G16110	-0.64189	-0.36635	1.00824	up	#N/A
AT4G16150	-0.824594	-0.128965	0.953559	up	#N/A
AT4G16190	-0.666798	-0.576068	1.24287	up	#N/A
AT4G16210	-0.910387	-0.340378	1.25076	up	#N/A
AT4G16680	-0.77441	-0.369565	1.14398	up	#N/A
AT4G16760	-0.591622	-0.257318	0.848941	up	#N/A
AT4G16960	-0.684595	-0.428646	1.11324	up	#N/A
AT4G17070	-0.634144	-0.197272	0.831417	up	#N/A
AT4G17250	-0.60069	-0.162389	0.76308	up	#N/A
AT4G17840	-0.851769	-0.224239	1.07601	up	#N/A
AT4G17900	-0.772332	-0.170362	0.942694	up	#N/A
AT4G18010	-0.651426	-0.0624239	0.71385	up	#N/A
AT4G18140	-0.642399	-0.236941	0.87934	up	#N/A
AT4G18250	-0.424534	-0.262179	0.686713	up	#N/A
AT4G18880	-0.775532	-0.096489	0.872021	up	#N/A
AT4G19390	-0.769491	-0.332002	1.10149	up	#N/A
AT4G19520	-0.512218	-0.318849	0.831067	up	#N/A
AT4G19640	-0.837267	-0.239775	1.07704	up	#N/A
AT4G19700	-0.884762	-0.336945	1.22171	up	#N/A
AT4G19880	-0.689774	-0.327313	1.01709	up	#N/A
AT4G20110	-0.715702	-0.482159	1.19786	up	#N/A
AT4G20860	-0.627968	-0.0825047	0.710472	up	#N/A
AT4G21400	-0.532568	-0.340239	0.872806	up	#N/A
AT4G21450	-0.809561	-0.212977	1.02254	up	#N/A
AT4G21534	-0.713136	-0.288185	1.00132	up	#N/A
AT4G21540	-0.748373	-0.283385	1.03176	up	#N/A
AT4G21560	-0.574473	-0.215416	0.789889	up	#N/A
AT4G21580	-0.714369	-0.502131	1.2165	up	#N/A
AT4G21980	-0.838137	-0.444642	1.28278	up	#N/A
AT4G22240	-0.505384	-0.342337	0.847721	up	#N/A
AT4G22820	-0.927381	-0.298112	1.22549	up	#N/A
AT4G23010	-0.642143	-0.264732	0.906875	up	#N/A
AT4G23050	-0.798746	-0.280163	1.07891	up	#N/A
AT4G23190	-0.370796	-0.120134	0.49093	up	#N/A
AT4G23270	-0.652797	-0.194641	0.847438	up	#N/A
AT4G23470	-0.456339	-0.151781	0.60812	up	#N/A
AT4G23570	-0.726937	-0.12392	0.850857	up	#N/A
AT4G23600	-0.487127	-0.131443	0.61857	up	#N/A
AT4G23730	-1.03034	-0.072819	1.10316	up	#N/A
AT4G23850	-0.697311	-0.0764972	0.773809	up	#N/A
AT4G23910	-0.815551	-0.148527	0.964078	up	#N/A
AT4G24100	-0.700948	-0.155546	0.856494	up	#N/A
AT4G24160	-0.466932	-0.148718	0.615651	up	#N/A
AT4G24220	-0.684194	-0.26064	0.944834	up	#N/A
AT4G24290	-0.720736	-0.546411	1.26715	up	#N/A
AT4G24400	-0.668233	-0.385963	1.0542	up	#N/A
AT4G24990	-0.815832	-0.312913	1.12874	up	#N/A
AT4G25110	-0.508482	-0.271586	0.780067	up	#N/A
AT4G25300	-0.881332	-0.19319	1.07452	up	#N/A
AT4G25800	-0.648509	-0.543218	1.19173	up	#N/A
AT4G25900	-0.682638	-0.363205	1.04584	up	#N/A
AT4G25940	-0.744125	-0.0959334	0.840058	up	#N/A
AT4G26060	-0.958739	-0.268787	1.22753	up	#N/A
AT4G26080	-0.534792	-0.173559	0.708351	up	#N/A
AT4G26160	-0.896458	-0.273025	1.16948	up	#N/A
AT4G26270	-0.550274	-0.37706	0.927334	up	#N/A
AT4G26910	-0.689046	-0.259753	0.948798	up	#N/A
AT4G27260	-0.636815	-0.405848	1.04266	up	#N/A
AT4G27410	-0.729144	-0.210183	0.939327	up	#N/A
AT4G27470	-0.987707	-0.0522659	1.03997	up	#N/A
AT4G27500	-0.472344	-0.295074	0.767418	up	#N/A
AT4G27830	-0.600997	-0.432282	1.03328	up	#N/A
AT4G28270	-0.91469	-0.171873	1.08656	up	#N/A
AT4G28390	-0.776312	-0.408022	1.18433	up	#N/A
AT4G28400	-0.740687	-0.138557	0.879244	up	#N/A
AT4G28490	-0.915863	-0.101131	1.01699	up	#N/A
AT4G28710	-0.730543	-0.143186	0.873729	up	#N/A
AT4G29050	-1.02784	-0.164201	1.19204	up	#N/A
AT4G29160	-1.01527	-0.198278	1.21355	up	#N/A
AT4G29900	-0.621147	-0.285414	0.906561	up	#N/A
AT4G29950	-0.661958	-0.0721974	0.734155	up	#N/A
AT4G29960	-0.689427	-0.435353	1.12478	up	#N/A
AT4G30270	-0.425534	-0.277878	0.703412	up	#N/A
AT4G30390	-0.776617	-0.243387	1.02	up	#N/A
AT4G30490	-0.513092	-0.467626	0.980718	up	#N/A
AT4G30600	-0.745393	-0.350853	1.09625	up	#N/A
AT4G31080	-0.930692	-0.280098	1.21079	up	#N/A
AT4G31170	-0.871614	-0.311385	1.183	up	#N/A
AT4G31500	-0.788515	-0.278068	1.06658	up	#N/A
AT4G31800	-0.428149	-0.11907	0.547219	up	#N/A
AT4G31860	-0.792745	-0.519874	1.31262	up	#N/A
AT4G32040	-0.825943	-0.298756	1.1247	up	#N/A
AT4G32150	-0.801026	-0.340823	1.14185	up	#N/A
AT4G32180	-0.50744	-0.572303	1.07974	up	#N/A
AT4G32440	-0.461651	-0.651911	1.11356	up	#N/A
AT4G32940	-0.662606	-0.568942	1.23155	up	#N/A
AT4G33050	-0.609683	-0.266103	0.875786	up	#N/A
AT4G33430	-0.523758	-0.249973	0.773731	up	BAK1
AT4G33565	-0.911291	-0.213046	1.12434	up	#N/A
AT4G33780	-0.993598	0.0156411	0.977957	up	#N/A
AT4G33910	-0.770677	-0.22502	0.995697	up	#N/A
AT4G34131	-0.563401	-0.405192	0.968593	up	#N/A
AT4G34135	-0.620236	-0.334983	0.955219	up	#N/A
AT4G34180	-0.731421	-0.321493	1.05291	up	#N/A
AT4G34390	-0.679406	-0.109805	0.789211	up	#N/A
AT4G34460	-0.706375	-0.380333	1.08671	up	#N/A
AT4G34890	-0.585701	-0.448978	1.03468	up	#N/A
AT4G35180	-0.367182	-0.287113	0.654295	up	#N/A
AT4G35310	-0.613501	-0.255234	0.868736	up	#N/A
AT4G35600	-0.673461	-0.10766	0.781121	up	#N/A
AT4G35985	-0.640871	-0.128438	0.769309	up	#N/A
AT4G36040	-0.717372	-0.472466	1.18984	up	#N/A
AT4G36150	-0.655929	0.00177518	0.654154	up	#N/A
AT4G36210	-0.772546	-0.448316	1.22086	up	#N/A
AT4G36500	-0.774746	-0.0278858	0.802632	up	#N/A
AT4G36720	-0.970692	-0.240108	1.2108	up	#N/A
AT4G36760	-0.638712	-0.452678	1.09139	up	#N/A
AT4G36790	-0.669986	-0.411326	1.08131	up	#N/A
AT4G37370	-0.463024	-0.258573	0.721597	up	#N/A
AT4G37530	-0.466788	-0.24344	0.710228	up	#N/A
AT4G37640	-0.473335	-0.433291	0.906627	up	#N/A
AT4G38260	-0.985687	-0.170586	1.15627	up	#N/A
AT4G38550	-0.743636	-0.174312	0.917947	up	#N/A
AT4G39140	-0.854401	-0.35455	1.20895	up	#N/A
AT4G39890	-0.511788	-0.228138	0.739926	up	#N/A
AT5G01100	-0.442288	-0.171056	0.613344	up	#N/A
AT5G01610	-0.89346	-0.324321	1.21778	up	#N/A
AT5G01950	-0.297936	-0.340693	0.638629	up	#N/A
AT5G01980	-0.761124	-0.18086	0.941984	up	#N/A
AT5G02040	-0.822625	-0.432651	1.25528	up	#N/A
AT5G02100	-0.597921	-0.674038	1.27196	up	#N/A
AT5G02290	-0.611119	-0.257272	0.868392	up	#N/A
AT5G02502	-0.646184	-0.419375	1.06556	up	#N/A
AT5G03320	-0.629672	-0.342659	0.972331	up	#N/A
AT5G03460	-0.94455	-0.223091	1.16764	up	#N/A
AT5G03490	-0.967649	-0.126165	1.09381	up	#N/A
AT5G03630	-0.960098	-0.0580996	1.0182	up	#N/A
AT5G03730	-0.781238	-0.374462	1.1557	up	#N/A
AT5G04170	-0.802864	-0.186467	0.989331	up	#N/A
AT5G04720	-0.560955	-0.108042	0.668997	up	#N/A
AT5G04930	-0.910232	-0.150191	1.06042	up	#N/A
AT5G05090	-0.774059	-0.0915655	0.865624	up	#N/A
AT5G05100	-0.556674	-0.169299	0.725973	up	#N/A
AT5G05110	-0.844442	-0.426782	1.27122	up	#N/A
AT5G05190	-0.584551	-0.0183437	0.602895	up	#N/A
AT5G05300	-0.457327	-0.173004	0.63033	up	#N/A
AT5G05320	-0.530718	-0.351777	0.882495	up	#N/A
AT5G05410	-0.660708	-0.386735	1.04744	up	#N/A
AT5G05460	-0.99858	-0.162784	1.16136	up	#N/A
AT5G05480	-0.901578	-0.150158	1.05174	up	#N/A
AT5G06960	-0.757924	-0.504462	1.26239	up	#N/A
AT5G07220	-0.987737	-0.0967543	1.08449	up	#N/A
AT5G07360	-0.77957	-0.447691	1.22726	up	#N/A
AT5G07710	-0.651378	-0.468247	1.11963	up	#N/A
AT5G07820	-0.841886	-0.0197211	0.861607	up	#N/A
AT5G07910	-1.10544	0.00461192	1.10083	up	#N/A
AT5G08240	-0.601871	-0.245669	0.84754	up	#N/A
AT5G08660	-0.495114	-0.210497	0.705611	up	#N/A
AT5G08790	-0.670611	-0.195781	0.866393	up	#N/A
AT5G09400	-0.842044	-0.183421	1.02547	up	#N/A
AT5G09420	-0.427958	-0.485019	0.912978	up	#N/A
AT5G10190	-0.745742	-0.330287	1.07603	up	#N/A
AT5G10380	-0.798962	-0.286383	1.08534	up	#N/A
AT5G10610	-0.774413	-0.159141	0.933554	up	#N/A
AT5G10650	-0.851441	-0.30324	1.15468	up	#N/A
AT5G10695	-0.481648	-0.123514	0.605162	up	#N/A
AT5G10740	-0.790841	-0.462445	1.25329	up	#N/A
AT5G10760	-0.709017	-0.248677	0.957693	up	#N/A
AT5G11910	-0.995233	-0.145248	1.14048	up	#N/A
AT5G11970	-0.531438	-0.172717	0.704155	up	#N/A
AT5G12170	-0.879717	-0.0714561	0.951173	up	#N/A
AT5G12200	-0.755905	-0.323522	1.07943	up	#N/A
AT5G12210	-0.596281	-0.653916	1.2502	up	#N/A
AT5G12390	-0.771925	-0.27687	1.04879	up	#N/A
AT5G12480	-0.67496	-0.45518	1.13014	up	#N/A
AT5G12890	-0.886808	-0.319815	1.20662	up	#N/A
AT5G13370	-0.838037	-0.0370753	0.875113	up	#N/A
AT5G13860	-0.825553	-0.29417	1.11972	up	#N/A
AT5G14780	-0.846029	-0.257893	1.10392	up	#N/A
AT5G14930	-0.573578	-0.183259	0.756837	up	#N/A
AT5G15730	-0.498852	-0.310811	0.809663	up	#N/A
AT5G15860	-0.74863	-0.376363	1.12499	up	#N/A
AT5G15870	-0.575527	-0.1338	0.709328	up	#N/A
AT5G16370	-0.622845	-0.306999	0.929844	up	#N/A
AT5G16800	-0.618637	-0.260795	0.879431	up	#N/A
AT5G16880	-0.765368	-0.300671	1.06604	up	#N/A
AT5G17380	-0.979378	-0.220606	1.19998	up	#N/A
AT5G17860	-0.603729	-0.699433	1.30316	up	#N/A
AT5G17910	-0.723689	-0.243576	0.967266	up	#N/A
AT5G18130	-0.735724	-0.558302	1.29403	up	#N/A
AT5G18170	-0.71975	-0.155851	0.875601	up	#N/A
AT5G18210	-0.860495	-0.352551	1.21305	up	#N/A
AT5G18310	-0.646579	-0.233225	0.879804	up	#N/A
AT5G18480	-0.683697	-0.32752	1.01122	up	#N/A
AT5G18490	-0.666733	-0.227698	0.894431	up	#N/A
AT5G18780	-0.892792	-0.387754	1.28055	up	#N/A
AT5G19590	-0.652239	-0.251218	0.903457	up	#N/A
AT5G19860	-1.00896	-0.213618	1.22258	up	#N/A
AT5G19950	-0.696856	-0.198806	0.895662	up	#N/A
AT5G20230	-0.447582	-0.152969	0.600551	up	#N/A
AT5G20350	-0.791292	-0.18729	0.978582	up	#N/A
AT5G20400	-0.84583	-0.2083	1.05413	up	#N/A
AT5G21090	-0.942622	-0.255119	1.19774	up	#N/A
AT5G22000	-0.892644	-0.217184	1.10983	up	#N/A
AT5G22270	-0.901967	-0.161136	1.0631	up	#N/A
AT5G22350	-1.02904	-0.0618094	1.09085	up	#N/A
AT5G22520	-0.440435	-0.227116	0.66755	up	#N/A
AT5G23510	-0.580736	-0.194047	0.774782	up	#N/A
AT5G23520	-0.491018	-0.439924	0.930942	up	#N/A
AT5G24120	-0.725201	-0.1241	0.849301	up	#N/A
AT5G24210	-0.792292	-0.219658	1.01195	up	#N/A
AT5G24430	-0.637993	-0.370649	1.00864	up	#N/A
AT5G24655	-0.596796	-0.0867016	0.683498	up	#N/A
AT5G25250	-0.487453	-0.229463	0.716916	up	#N/A
AT5G25265	-0.670542	-0.0558893	0.726431	up	#N/A
AT5G25440	-0.506961	-0.120614	0.627575	up	#N/A
AT5G25540	-0.762636	-0.277233	1.03987	up	#N/A
AT5G25770	-0.591592	-0.647371	1.23896	up	#N/A
AT5G25930	-0.492755	-0.158073	0.650828	up	#N/A
AT5G26340	-0.671309	-0.535353	1.20666	up	#N/A
AT5G26690	-0.835253	-0.452529	1.28778	up	#N/A
AT5G27280	-1.04419	-0.100597	1.14479	up	#N/A
AT5G27420	-0.670014	-0.154066	0.82408	up	#N/A
AT5G27600	-0.865661	-0.308477	1.17414	up	#N/A
AT5G27760	-0.337064	-0.233588	0.570652	up	#N/A
AT5G27830	-0.858431	-0.346272	1.2047	up	#N/A
AT5G27920	-0.57196	-0.210792	0.782752	up	#N/A
AT5G28830	-0.780737	-0.268789	1.04953	up	#N/A
AT5G33290	-0.591498	-0.496678	1.08818	up	#N/A
AT5G35200	-0.689066	-0.366841	1.05591	up	#N/A
AT5G35370	-0.737369	-0.506508	1.24388	up	#N/A
AT5G35460	-0.812793	-0.231106	1.0439	up	#N/A
AT5G36220	-0.727403	-0.182494	0.909896	up	#N/A
AT5G37070	-0.894116	-0.226242	1.12036	up	#N/A
AT5G37740	-0.498967	-0.189339	0.688306	up	#N/A
AT5G38210	-0.960779	-0.117139	1.07792	up	#N/A
AT5G38240	-0.919488	-0.248116	1.1676	up	#N/A
AT5G39020	-0.823529	-0.114037	0.937566	up	#N/A
AT5G39030	-0.947066	-0.218099	1.16516	up	#N/A
AT5G39050	-0.662064	-0.375752	1.03782	up	#N/A
AT5G39450	-0.821734	-0.157838	0.979572	up	#N/A
AT5G39510	-1.07563	-0.0608823	1.13652	up	#N/A
AT5G39580	-0.373115	-0.255551	0.628666	up	#N/A
AT5G39610	-0.727109	-0.528231	1.25534	up	#N/A
AT5G40170	-0.932698	-0.243141	1.17584	up	#N/A
AT5G40240	-0.476865	-0.644403	1.12127	up	#N/A
AT5G40690	-0.76754	-0.322782	1.09032	up	#N/A
AT5G40720	-0.724633	-0.418937	1.14357	up	#N/A
AT5G40780	-0.48506	-0.367145	0.852205	up	#N/A
AT5G41260	-0.467119	-0.434146	0.901265	up	#N/A
AT5G42250	-0.906171	-0.315169	1.22134	up	#N/A
AT5G42440	-0.827823	-0.408308	1.23613	up	#N/A
AT5G42530	-1.01283	0.0616785	0.951147	up	#N/A
AT5G43100	-0.75774	-0.344519	1.10226	up	#N/A
AT5G43150	-0.694479	-0.110356	0.804834	up	#N/A
AT5G43450	-0.883403	-0.340465	1.22387	up	#N/A
AT5G43780	-0.750428	-0.436039	1.18647	up	#N/A
AT5G43860	-0.455753	-0.461361	0.917113	up	#N/A
AT5G43910	-0.744723	-0.382075	1.1268	up	#N/A
AT5G44070	-0.556844	-0.0271243	0.583968	up	#N/A
AT5G44090	-0.600722	-0.451049	1.05177	up	#N/A
AT5G44790	-0.755964	-0.437809	1.19377	up	#N/A
AT5G44820	-0.959241	-0.139496	1.09874	up	#N/A
AT5G44870	-0.862132	-0.298673	1.16081	up	#N/A
AT5G45130	-0.617333	-0.226503	0.843836	up	#N/A
AT5G45250	-0.727374	-0.351523	1.0789	up	#N/A
AT5G45380	-0.743848	-0.442641	1.18649	up	#N/A
AT5G45550	-0.619012	-0.0301454	0.649158	up	#N/A
AT5G46250	-0.904413	-0.289426	1.19384	up	#N/A
AT5G46330	-0.55089	-0.14529	0.69618	up	FLS2
AT5G46410	-0.538934	-0.321506	0.86044	up	#N/A
AT5G47120	-0.533594	-0.504029	1.03762	up	#N/A
AT5G47370	-0.717897	-0.396929	1.11483	up	#N/A
AT5G47560	-1.00496	-0.0797948	1.08475	up	#N/A
AT5G47580	-0.490224	-0.404934	0.895159	up	#N/A
AT5G47860	-0.709003	-0.498509	1.20751	up	#N/A
AT5G48380	-0.700713	-0.0851486	0.785862	up	#N/A
AT5G48620	-0.514436	-0.432038	0.946475	up	#N/A
AT5G48657	-0.479564	-0.238745	0.718309	up	#N/A
AT5G48970	-0.428838	-0.357168	0.786006	up	#N/A
AT5G50200	-0.832989	-0.383976	1.21697	up	#N/A
AT5G50380	-0.722662	-0.417199	1.13986	up	#N/A
AT5G50430	-0.803286	-0.227658	1.03094	up	#N/A
AT5G51070	-0.849231	-0.426458	1.27569	up	#N/A
AT5G51290	-0.754517	-0.433412	1.18793	up	#N/A
AT5G51570	-0.755315	-0.364842	1.12016	up	#N/A
AT5G51640	-0.706855	-0.434614	1.14147	up	#N/A
AT5G51830	-0.361041	-0.494041	0.855082	up	#N/A
AT5G52640	-0.438962	-0.372284	0.811246	up	#N/A
AT5G52750	-0.644967	-0.212531	0.857498	up	#N/A
AT5G52760	-0.586411	-0.206383	0.792794	up	#N/A
AT5G52900	-0.914816	-0.23426	1.14908	up	#N/A
AT5G53330	-1.08857	-0.0319429	1.12051	up	#N/A
AT5G53370	-1.04658	-0.0998807	1.14646	up	#N/A
AT5G53530	-0.985751	-0.154774	1.14053	up	#N/A
AT5G53970	-0.746377	-0.0948481	0.841225	up	#N/A
AT5G54080	-0.766481	-0.258762	1.02524	up	#N/A
AT5G54310	-0.952285	-0.0321061	0.984391	up	#N/A
AT5G54500	-0.692399	-0.307396	0.999794	up	#N/A
AT5G54710	-0.52111	-0.125404	0.646514	up	#N/A
AT5G54720	-0.550814	-0.066849	0.617663	up	#N/A
AT5G54730	-0.90552	-0.246583	1.1521	up	#N/A
AT5G54860	-0.44545	-0.137353	0.582803	up	#N/A
AT5G54870	-0.663534	-0.407914	1.07145	up	#N/A
AT5G54940	-0.798943	-0.11522	0.914163	up	#N/A
AT5G55460	-0.861578	-0.235281	1.09686	up	#N/A
AT5G55700	-0.651267	-0.0480317	0.699299	up	#N/A
AT5G55850	-0.57365	-0.241677	0.815327	up	#N/A
AT5G55860	-0.962263	-0.163327	1.12559	up	#N/A
AT5G56230	-0.557326	-0.372599	0.929924	up	#N/A
AT5G56250	-0.45297	-0.6538	1.10677	up	#N/A
AT5G56660	-0.84779	-0.365783	1.21357	up	#N/A
AT5G56870	-0.52348	-0.260229	0.783709	up	#N/A
AT5G57035	-0.736224	-0.304792	1.04102	up	#N/A
AT5G57050	-0.27179	-0.393544	0.665334	up	#N/A
AT5G57060	-0.5812	-0.261568	0.842768	up	#N/A
AT5G57550	-0.437933	-0.0768275	0.51476	up	#N/A
AT5G57580	-0.780236	-0.258533	1.03877	up	#N/A
AT5G57910	-0.648071	-0.398931	1.047	up	#N/A
AT5G58110	-0.614983	-0.34522	0.960203	up	#N/A
AT5G58350	-0.839348	-0.447871	1.28722	up	#N/A
AT5G58670	-0.619419	-0.14536	0.764779	up	#N/A
AT5G58940	-0.846015	-0.449868	1.29588	up	#N/A
AT5G59420	-0.892442	-0.201553	1.094	up	#N/A
AT5G60360	-0.79175	-0.429535	1.22129	up	#N/A
AT5G60590	-0.560199	-0.642237	1.20244	up	#N/A
AT5G61060	-0.709824	-0.471021	1.18085	up	#N/A
AT5G61210	-0.552934	-0.165385	0.71832	up	#N/A
AT5G61250	-0.660579	-0.530953	1.19153	up	#N/A
AT5G61450	-0.853995	-0.233221	1.08722	up	#N/A
AT5G61520	-0.662365	-0.48955	1.15192	up	#N/A
AT5G61530	-0.787215	-0.277603	1.06482	up	#N/A
AT5G61820	-0.53481	-0.344216	0.879026	up	#N/A
AT5G62280	-0.778659	-0.393947	1.17261	up	#N/A
AT5G63030	-0.883718	-0.311702	1.19542	up	#N/A
AT5G63280	-0.640981	-0.652815	1.2938	up	#N/A
AT5G63370	-0.65871	-0.23842	0.89713	up	#N/A
AT5G63790	-0.551495	-0.248258	0.799753	up	#N/A
AT5G64000	-0.809382	-0.251048	1.06043	up	#N/A
AT5G64120	-0.321804	-0.190756	0.512561	up	#N/A
AT5G64180	-0.959097	-0.179537	1.13863	up	#N/A
AT5G64250	-0.561745	-0.503085	1.06483	up	#N/A
AT5G64370	-0.808669	-0.160095	0.968764	up	#N/A
AT5G64930	-0.883546	-0.0824491	0.965995	up	#N/A
AT5G65110	-0.836912	-0.180758	1.01767	up	#N/A
AT5G65210	-0.877276	-0.313481	1.19076	up	#N/A
AT5G65380	-0.758932	-0.0346079	0.79354	up	#N/A
AT5G65750	-0.514269	-0.568612	1.08288	up	#N/A
AT5G66010	-0.53314	-0.632015	1.16515	up	#N/A
AT5G66200	-0.586912	-0.0584221	0.645334	up	#N/A
AT5G66250	-0.939755	-0.261861	1.20162	up	#N/A
AT5G66400	-0.670595	-0.383638	1.05423	up	#N/A
AT5G66790	-0.680643	-0.38764	1.06828	up	#N/A
AT5G67340	-0.634701	-0.277462	0.912162	up	#N/A
AT1G01140	-0.903993	0.0515781	0.852414	up	#N/A
AT1G01560	-0.616444	0.0232913	0.593152	up	#N/A
AT1G02220	-0.934106	0.110036	0.82407	up	#N/A
AT1G02816	-0.925947	0.0122984	0.913648	up	#N/A
AT1G03400	-1.05127	0.138554	0.912716	up	#N/A
AT1G09070	-0.651684	0.135916	0.515769	up	#N/A
AT1G13080	-0.538596	0.304181	0.234415	up	#N/A
AT1G16730	-0.842423	0.118495	0.723928	up	#N/A
AT1G17610	-0.841046	0.478425	0.362621	up	#N/A
AT1G18740	-0.800849	0.525517	0.275332	up	#N/A
AT1G19380	-0.497913	0.0446418	0.453271	up	#N/A
AT1G19960	-0.358989	0.143422	0.215568	up	#N/A
AT1G21250	-0.93358	0.120965	0.812615	up	#N/A
AT1G21270	-0.989651	0.338929	0.650722	up	#N/A
AT1G24140	-0.774374	0.0741729	0.700201	up	#N/A
AT1G24147	-1.02451	0.0260791	0.998427	up	#N/A
AT1G25400	-0.568325	0.0637375	0.504587	up	#N/A
AT1G27100	-0.630676	0.106021	0.524654	up	#N/A
AT1G27730	-0.662046	0.358985	0.303061	up	#N/A
AT1G27770	-0.613721	-0.0152235	0.628945	up	#N/A
AT1G28240	-0.876879	0.0117471	0.865132	up	#N/A
AT1G29690	-0.555059	-0.002041	0.5571	up	#N/A
AT1G29720	-0.892372	0.439002	0.45337	up	#N/A
AT1G31540	-0.854541	-0.0243273	0.878869	up	#N/A
AT1G33610	-0.590021	0.44489	0.145131	up	#N/A
AT1G33720	-0.847594	0.0952099	0.752384	up	#N/A
AT1G35230	-0.641757	0.0674999	0.574258	up	#N/A
AT1G35710	-0.972618	0.34162	0.630998	up	#N/A
AT1G37130	-1.01628	0.0874401	0.928835	up	#N/A
AT1G51660	-0.864737	0.178396	0.686341	up	#N/A
AT1G51760	-0.672955	0.477353	0.195603	up	#N/A
AT1G52290	-0.58903	0.0202664	0.568763	up	#N/A
AT1G52590	-0.959988	0.279824	0.680164	up	#N/A
AT1G53170	-0.809601	0.0457095	0.763892	up	#N/A
AT1G55910	-0.698228	0.21287	0.485358	up	#N/A
AT1G59590	-0.84304	0.0860954	0.756945	up	#N/A
AT1G59960	-1.16932	0.104105	1.06521	up	#N/A
AT1G65490	-1.01824	0.579882	0.438359	up	#N/A
AT1G65790	-1.00858	-0.0555912	1.06418	up	#N/A
AT1G65800	-0.927536	0.0853765	0.842159	up	#N/A
AT1G66200	-0.772715	-0.0626271	0.835343	up	#N/A
AT1G66880	-1.02741	0.173651	0.853763	up	#N/A
AT1G67470	-0.736265	0.300786	0.435479	up	#N/A
AT1G67800	-0.900875	-0.0491426	0.950018	up	#N/A
AT1G69410	-1.05668	0.129368	0.927312	up	#N/A
AT1G70700	-0.98525	0.414114	0.571136	up	#N/A
AT1G72520	-0.715897	0.319789	0.396109	up	#N/A
AT1G72900	-0.733618	0.313929	0.419689	up	#N/A
AT1G73500	-0.690149	0.117046	0.573102	up	#N/A
AT1G73805	-0.990267	0.288573	0.701694	up	#N/A
AT1G74440	-0.79459	0.258423	0.536167	up	#N/A
AT1G75100	-0.901009	0.226981	0.674027	up	#N/A
AT1G76130	-1.05138	0.166929	0.884455	up	#N/A
AT1G76600	-0.522534	0.259574	0.26296	up	#N/A
AT1G79340	-1.00835	0.222537	0.785816	up	#N/A
AT1G80840	-0.749181	0.328285	0.420895	up	#N/A
AT2G01180	-0.543228	0.00950861	0.533719	up	#N/A
AT2G14560	-0.766809	0.126747	0.640062	up	#N/A
AT2G16060	-0.566247	0.155394	0.410853	up	#N/A
AT2G16870	-0.847122	0.0333138	0.813808	up	#N/A
AT2G17040	-0.808982	-0.0263003	0.835283	up	#N/A
AT2G23810	-0.615718	0.340562	0.275156	up	#N/A
AT2G24100	-1.00298	0.047189	0.955792	up	#N/A
AT2G24600	-0.559509	0.0842455	0.475263	up	#N/A
AT2G24860	-1.14141	0.34475	0.796656	up	#N/A
AT2G25510	-1.05453	0.0994976	0.955035	up	#N/A
AT2G25735	-0.601694	0.0418337	0.559861	up	#N/A
AT2G26190	-0.557472	-0.00920799	0.56668	up	#N/A
AT2G28400	-0.630698	0.370047	0.260651	up	#N/A
AT2G29340	-0.884702	0.212277	0.672426	up	#N/A
AT2G31880	-0.742984	0.179514	0.56347	up	#N/A
AT2G33580	-0.603653	0.236851	0.366802	up	#N/A
AT2G36330	-1.14199	0.161832	0.980163	up	#N/A
AT2G36895	-0.949617	0.640645	0.308972	up	#N/A
AT2G37110	-0.648197	0.106339	0.541858	up	#N/A
AT2G37970	-1.10289	0.425134	0.67776	up	#N/A
AT2G38470	-0.725443	0.103723	0.62172	up	#N/A
AT2G38740	-1.06337	0.0790488	0.984323	up	#N/A
AT2G40000	-0.753382	0.0301295	0.723252	up	#N/A
AT2G40270	-0.984361	-0.0370301	1.02139	up	#N/A
AT2G41010	-0.659094	0.550731	0.108363	up	#N/A
AT2G41082	-0.934786	0.292727	0.642059	up	#N/A
AT2G41110	-0.526413	0.225055	0.301357	up	#N/A
AT2G42760	-0.92801	0.322086	0.605924	up	#N/A
AT2G43820	-0.833852	-0.0381658	0.872018	up	#N/A
AT2G44500	-0.530855	0.00834925	0.522506	up	#N/A
AT2G46430	-1.08026	-0.0753364	1.1556	up	#N/A
AT2G46440	-1.04713	0.0506311	0.996494	up	#N/A
AT2G46940	-0.965748	-0.0357478	1.0015	up	#N/A
AT3G01830	-0.601222	-0.0421496	0.643372	up	#N/A
AT3G02770	-1.08591	0.138098	0.947815	up	#N/A
AT3G04210	-1.01247	0.0598255	0.952642	up	#N/A
AT3G04880	-1.07031	-0.00442924	1.07474	up	#N/A
AT3G04890	-1.033	-0.0433582	1.07635	up	#N/A
AT3G09490	-1.12734	0.362823	0.76452	up	#N/A
AT3G09600	-0.563439	0.104857	0.458582	up	#N/A
AT3G11010	-0.649631	0.0421263	0.607505	up	#N/A
AT3G11280	-0.950928	0.240887	0.710041	up	#N/A
AT3G11900	-1.03539	0.223469	0.811923	up	#N/A
AT3G12830	-0.917362	0.452153	0.465209	up	#N/A
AT3G14620	-0.930245	-0.0159537	0.946198	up	#N/A
AT3G15540	-0.447237	0.272662	0.174575	up	#N/A
AT3G15760	-1.01561	-0.0323021	1.04791	up	#N/A
AT3G16510	-0.726692	0.176574	0.550117	up	#N/A
AT3G16720	-0.594405	0.202511	0.391893	up	#N/A
AT3G19580	-0.839405	0.0754083	0.763996	up	#N/A
AT3G20510	-0.697047	0.11174	0.585306	up	#N/A
AT3G22060	-0.851483	0.559606	0.291877	up	#N/A
AT3G22370	-1.06796	0.0396656	1.02829	up	#N/A
AT3G22942	-0.945904	-0.00831457	0.954219	up	#N/A
AT3G23010	-1.00162	0.200324	0.801297	up	#N/A
AT3G23120	-0.562826	0.356978	0.205849	up	#N/A
AT3G23920	-0.916587	0.125992	0.790595	up	#N/A
AT3G26590	-0.752015	-0.0266064	0.778621	up	#N/A
AT3G28180	-0.400323	0.204571	0.195753	up	#N/A
AT3G28210	-0.478083	-0.0310894	0.509172	up	#N/A
AT3G28930	-1.03376	0.0442802	0.989476	up	#N/A
AT3G44860	-1.02842	0.460796	0.567621	up	#N/A
AT3G45640	-0.883702	0.0441731	0.839529	up	#N/A
AT3G46090	-0.597645	0.375047	0.222598	up	#N/A
AT3G48310	-0.927339	-0.00903703	0.936376	up	#N/A
AT3G48990	-1.13506	0.137313	0.997748	up	#N/A
AT3G50470	-0.679415	-0.00765919	0.687075	up	#N/A
AT3G50950	-0.803129	0.168724	0.634406	up	#N/A
AT3G51920	-0.867759	0.118466	0.749293	up	#N/A
AT3G52400	-0.665821	0.019738	0.646083	up	#N/A
AT3G52430	-1.09805	0.0677905	1.03026	up	#N/A
AT3G52800	-0.812445	0.231834	0.580611	up	#N/A
AT3G53830	-0.876199	0.135563	0.740637	up	#N/A
AT3G55980	-0.619869	0.395725	0.224144	up	#N/A
AT3G57020	-0.734682	0.137273	0.597409	up	#N/A
AT3G57120	-0.577985	0.0575046	0.520481	up	#N/A
AT4G00300	-0.48121	0.142585	0.338625	up	#N/A
AT4G00955	-1.005	0	1.005	up	#N/A
AT4G02410	-0.748538	0.0233811	0.725157	up	#N/A
AT4G03820	-0.976624	0.094267	0.882357	up	#N/A
AT4G04020	-0.955644	0.145396	0.810248	up	#N/A
AT4G04220	-0.853662	0.30823	0.545432	up	#N/A
AT4G05050	-1.16632	0.437678	0.728644	up	#N/A
AT4G08040	-0.2888	0.249184	0.0396162	up	#N/A
AT4G11000	-0.6004	0.0537727	0.546628	up	#N/A
AT4G11521	-1.086	0.102531	0.983464	up	#N/A
AT4G11570	-0.751974	-0.0577603	0.809734	up	#N/A
AT4G11900	-1.04972	0.631654	0.418066	up	#N/A
AT4G12720	-0.515714	0.0400332	0.47568	up	#N/A
AT4G14400	-0.781397	-0.00685534	0.788252	up	#N/A
AT4G16990	-0.716426	0.0498579	0.666568	up	#N/A
AT4G17230	-0.644784	0.159409	0.485375	up	#N/A
AT4G17500	-0.741927	0.241132	0.500795	up	#N/A
AT4G18950	-0.465367	0.116822	0.348546	up	#N/A
AT4G20170	-1.12673	0.33798	0.788753	up	#N/A
AT4G20830	-0.65272	0.225268	0.427452	up	#N/A
AT4G23130	-1.15118	0.478707	0.672469	up	#N/A
AT4G23180	-0.65137	0.0616912	0.589679	up	#N/A
AT4G23220	-0.551072	0.0217865	0.529285	up	#N/A
AT4G23260	-1.09946	-0.0389653	1.13842	up	#N/A
AT4G23610	-0.987317	0.0720063	0.915311	up	#N/A
AT4G23810	-0.699187	0.0711984	0.627989	up	#N/A
AT4G27320	-0.948499	-0.0382255	0.986724	up	#N/A
AT4G27740	-1.08363	0.0707139	1.01292	up	#N/A
AT4G28300	-0.867705	0.128835	0.73887	up	#N/A
AT4G32870	-0.83537	0.130126	0.705244	up	#N/A
AT4G33300	-0.623669	-0.0360119	0.659681	up	#N/A
AT4G34150	-0.599526	0.125367	0.47416	up	#N/A
AT4G38560	-0.925454	0.367991	0.557464	up	#N/A
AT4G39670	-0.514157	0.121671	0.392487	up	#N/A
AT5G04020	-0.579739	0.0919389	0.4878	up	#N/A
AT5G05600	-0.638396	0.432173	0.206223	up	#N/A
AT5G07070	-0.934504	0.371957	0.562547	up	#N/A
AT5G07770	-1.12694	0.112256	1.01469	up	#N/A
AT5G08760	-1.13771	0.411477	0.726231	up	#N/A
AT5G13160	-1.09821	0.119849	0.978362	up	#N/A
AT5G13190	-0.615748	0.0678149	0.547933	up	#N/A
AT5G14760	-0.815361	0.492926	0.322435	up	#N/A
AT5G16170	-0.747661	0.157197	0.590464	up	#N/A
AT5G18470	-0.758806	0.00751941	0.751287	up	#N/A
AT5G20010	-0.784909	0.183959	0.60095	up	#N/A
AT5G22250	-0.921297	0.369451	0.551847	up	#N/A
AT5G22380	-0.798878	0.0129865	0.785891	up	#N/A
AT5G26030	-0.722052	0.0746422	0.64741	up	#N/A
AT5G26920	-0.732278	0.293554	0.438724	up	#N/A
AT5G35735	-0.809854	0.460364	0.34949	up	#N/A
AT5G35970	-0.861885	0.485942	0.375943	up	#N/A
AT5G39670	-0.798082	0.140902	0.657179	up	#N/A
AT5G39785	-0.951936	0.376083	0.575853	up	#N/A
AT5G40370	-1.19648	0.235426	0.961052	up	#N/A
AT5G41740	-0.804796	0.258342	0.546454	up	#N/A
AT5G41750	-0.705466	0.00880732	0.696659	up	#N/A
AT5G42050	-0.806197	-0.0164366	0.822633	up	#N/A
AT5G42830	-0.680588	0.214171	0.466417	up	#N/A
AT5G45110	-0.727769	-0.0268951	0.754664	up	#N/A
AT5G45500	-1.01453	-0.000358238	1.01489	up	#N/A
AT5G46260	-1.07943	0.227304	0.852127	up	#N/A
AT5G46490	-1.0233	0.0127732	1.01053	up	#N/A
AT5G46500	-0.877683	0.00251725	0.875166	up	#N/A
AT5G47070	-0.711577	0.145052	0.566525	up	#N/A
AT5G47220	-0.900236	0.502503	0.397734	up	#N/A
AT5G48540	-0.796292	0.240932	0.55536	up	#N/A
AT5G53550	-0.878893	0.0729583	0.805935	up	#N/A
AT5G54110	-1.10358	0.223436	0.880141	up	#N/A
AT5G54610	-0.886717	0.156927	0.729789	up	#N/A
AT5G56980	-0.972998	0.525253	0.447745	up	#N/A
AT5G58120	-0.836207	0.0366768	0.799531	up	#N/A
AT5G58770	-0.911244	0.0247346	0.886509	up	#N/A
AT5G60900	-0.8083	-0.0346414	0.842942	up	#N/A
AT5G60950	-0.826145	-0.0480317	0.874176	up	#N/A
AT5G61010	-0.993882	-0.0564091	1.05029	up	#N/A
AT5G61600	-0.401441	0.281667	0.119775	up	#N/A
AT5G62560	-0.777368	0.174715	0.602653	up	#N/A
AT5G62770	-0.909414	0.0623846	0.847029	up	#N/A
AT5G64770	-0.675755	0.0713601	0.604395	up	#N/A
AT5G64780	-1.03481	0.0828082	0.952005	up	#N/A
AT5G66210	-0.591623	0.138065	0.453558	up	#N/A
AT5G66675	-0.753322	-0.0133219	0.766644	up	#N/A
AT5G67450	-0.706973	-0.0684303	0.775403	up	#N/A
AT5G67480	-0.585472	0.0396419	0.54583	up	#N/A
AT1G01070	-0.753748	-0.395402	1.14915	#N/A	#N/A
AT1G01160	-0.691662	-0.604951	1.29661	#N/A	#N/A
AT1G01180	-0.963943	-0.190141	1.15408	#N/A	#N/A
AT1G01290	-0.547141	-0.276557	0.823698	#N/A	#N/A
AT1G01360	-0.879063	-0.217274	1.09634	#N/A	#N/A
AT1G01448	-0.552092	-0.411802	0.963894	#N/A	#N/A
AT1G01470	-0.797101	-0.267386	1.06449	#N/A	#N/A
AT1G01500	-0.708525	-0.278785	0.987309	#N/A	#N/A
AT1G01520	-0.405436	-0.124281	0.529717	#N/A	#N/A
AT1G01640	-0.947467	-0.254198	1.20167	#N/A	#N/A
AT1G01725	-0.748662	-0.505676	1.25434	#N/A	#N/A
AT1G01730	-0.603516	-0.597253	1.20077	#N/A	#N/A
AT1G01740	-0.562667	-0.35423	0.916896	#N/A	#N/A
AT1G01820	-0.723138	-0.54377	1.26691	#N/A	#N/A
AT1G01830	-0.738824	-0.132425	0.871249	#N/A	#N/A
AT1G01990	-0.842775	-0.393458	1.23623	#N/A	#N/A
AT1G02000	-1.02279	-0.0707215	1.09351	#N/A	#N/A
AT1G02050	-0.489625	-0.65394	1.14356	#N/A	#N/A
AT1G02100	-0.760741	-0.48709	1.24783	#N/A	#N/A
AT1G02305	-0.728853	-0.502458	1.23131	#N/A	#N/A
AT1G02340	-0.537327	-0.648744	1.18607	#N/A	#N/A
AT1G02400	-0.451059	-0.155788	0.606847	#N/A	#N/A
AT1G02470	-0.497466	-0.441676	0.939142	#N/A	#N/A
AT1G02475	-0.731681	-0.0974021	0.829083	#N/A	#N/A
AT1G02610	-0.650764	-0.269993	0.920757	#N/A	#N/A
AT1G02650	-0.421876	-0.0859928	0.507868	#N/A	#N/A
AT1G02660	-0.479484	-0.107711	0.587195	#N/A	#N/A
AT1G02680	-0.759251	-0.345252	1.1045	#N/A	#N/A
AT1G02700	-0.349712	-0.113345	0.463057	#N/A	#N/A
AT1G02740	-0.719312	-0.425309	1.14462	#N/A	#N/A
AT1G02820	-0.704123	-0.264673	0.968796	#N/A	#N/A
AT1G02860	-0.664634	-0.312059	0.976693	#N/A	#N/A
AT1G03020	-0.705859	-0.427056	1.13291	#N/A	#N/A
AT1G03090	-0.543463	-0.101022	0.644485	#N/A	#N/A
AT1G03140	-0.716122	-0.185326	0.901448	#N/A	#N/A
AT1G03200	-0.536456	-0.626554	1.16301	#N/A	#N/A
AT1G03220	-0.530738	-0.135646	0.666383	#N/A	#N/A
AT1G03280	-0.467395	-0.559104	1.0265	#N/A	#N/A
AT1G03380	-0.664068	-0.29959	0.963657	#N/A	#N/A
AT1G03520	-0.856037	-0.264079	1.12012	#N/A	#N/A
AT1G03550	-0.580035	-0.427861	1.0079	#N/A	#N/A
AT1G03560	-0.397744	-0.396376	0.79412	#N/A	#N/A
AT1G03580	-0.387381	-0.343092	0.730473	#N/A	#N/A
AT1G03610	-0.729531	-0.101316	0.830847	#N/A	#N/A
AT1G03650	-0.446337	-0.465859	0.912196	#N/A	#N/A
AT1G03970	-0.863454	-0.163678	1.02713	#N/A	#N/A
AT1G04100	-0.677405	-0.375748	1.05315	#N/A	#N/A
AT1G04227	-0.333333	-0.333333	0.666667	#N/A	#N/A
AT1G04230	-0.728798	-0.23629	0.965088	#N/A	#N/A
AT1G04240	-0.42897	-0.244419	0.673388	#N/A	#N/A
AT1G04280	-0.933523	-0.278497	1.21202	#N/A	#N/A
AT1G04300	-0.798117	-0.240457	1.03857	#N/A	#N/A
AT1G04400	-0.684461	-0.503082	1.18754	#N/A	#N/A
AT1G04427	-0.854322	-0.228958	1.08328	#N/A	#N/A
AT1G04430	-0.252271	-0.257703	0.509974	#N/A	#N/A
AT1G04555	-0.838435	-0.328894	1.16733	#N/A	#N/A
AT1G04647	-0.665243	-0.284082	0.949325	#N/A	#N/A
AT1G04830	-0.842572	-0.278356	1.12093	#N/A	#N/A
AT1G04930	-0.715931	-0.29753	1.01346	#N/A	#N/A
AT1G04970	-0.652094	-0.538598	1.19069	#N/A	#N/A
AT1G04985	-0.813893	-0.330624	1.14452	#N/A	#N/A
AT1G05000	-0.474886	-0.190363	0.66525	#N/A	#N/A
AT1G05060	-0.788142	-0.40838	1.19652	#N/A	#N/A
AT1G05183	0.43116	0.131922	-0.563082	#N/A	#N/A
AT1G05310	-0.56778	-0.645172	1.21295	#N/A	#N/A
AT1G05340	-0.43559	-0.2696	0.70519	#N/A	#N/A
AT1G05347	0.183026	-0.768895	0.585868	#N/A	#N/A
AT1G05380	-0.492586	-0.307244	0.799831	#N/A	#N/A
AT1G05675	-0.467901	-0.162651	0.630552	#N/A	#N/A
AT1G05690	-0.818417	-0.137123	0.95554	#N/A	#N/A
AT1G05785	-0.662341	-0.555293	1.21763	#N/A	#N/A
AT1G05790	-0.617435	-0.532784	1.15022	#N/A	#N/A
AT1G05805	-0.736696	-0.173063	0.90976	#N/A	#N/A
AT1G05810	-0.348641	-0.211617	0.560258	#N/A	#N/A
AT1G05890	-0.715368	-0.519991	1.23536	#N/A	#N/A
AT1G05927	-0.515807	-0.512978	1.02879	#N/A	#N/A
AT1G06110	-0.728845	-0.430939	1.15978	#N/A	#N/A
AT1G06160	-0.831004	-0.329512	1.16052	#N/A	#N/A
AT1G06200	-0.623118	-0.49032	1.11344	#N/A	#N/A
AT1G06257	-0.632281	-0.455046	1.08733	#N/A	#N/A
AT1G06370	-0.646724	-0.380997	1.02772	#N/A	#N/A
AT1G06400	-0.684263	-0.309888	0.994151	#N/A	#N/A
AT1G06410	-0.614821	-0.244129	0.85895	#N/A	#N/A
AT1G06460	-0.694593	-0.306801	1.00139	#N/A	#N/A
AT1G06473	-0.895055	-0.244144	1.1392	#N/A	#N/A
AT1G06580	-0.443773	-0.4778	0.921573	#N/A	#N/A
AT1G06645	-0.544058	-0.342156	0.886215	#N/A	#N/A
AT1G06717	-0.563254	-0.336826	0.900079	#N/A	#N/A
AT1G06800	-0.538065	-0.216901	0.754965	#N/A	#N/A
AT1G06840	-0.714195	-0.251634	0.965829	#N/A	#N/A
AT1G07080	-0.911065	-0.1863	1.09737	#N/A	#N/A
AT1G07090	-0.990127	-0.160951	1.15108	#N/A	#N/A
AT1G07128	-0.460487	-0.337048	0.797535	#N/A	#N/A
AT1G07130	-0.509344	-0.330137	0.839481	#N/A	#N/A
AT1G07150	-0.451652	-0.235976	0.687628	#N/A	#N/A
AT1G07170	-0.61427	-0.346191	0.960462	#N/A	#N/A
AT1G07240	-0.721146	-0.200254	0.9214	#N/A	#N/A
AT1G07250	-0.9049	-0.230941	1.13584	#N/A	#N/A
AT1G07280	-0.750108	-0.103033	0.853142	#N/A	#N/A
AT1G07310	-0.782549	-0.189387	0.971936	#N/A	#N/A
AT1G07430	-0.436708	-0.504376	0.941084	#N/A	#N/A
AT1G07513	-0.725053	-0.338222	1.06328	#N/A	#N/A
AT1G07530	-0.599342	-0.436216	1.03556	#N/A	#N/A
AT1G07567	-0.462465	-0.61662	1.07909	#N/A	#N/A
AT1G07607	-0.417683	-0.406399	0.824082	#N/A	#N/A
AT1G07637	-0.376395	-0.0329017	0.409297	#N/A	#N/A
AT1G07728	-0.786101	-0.194147	0.980248	#N/A	#N/A
AT1G07750	-0.660968	-0.031391	0.692359	#N/A	#N/A
AT1G07810	-0.447573	-0.526037	0.973609	#N/A	#N/A
AT1G07870	-0.753225	-0.2765	1.02972	#N/A	#N/A
AT1G07990	-0.581224	-0.418503	0.999727	#N/A	#N/A
AT1G08110	-0.681543	-0.630233	1.31178	#N/A	#N/A
AT1G08213	-0.800325	-0.437645	1.23797	#N/A	#N/A
AT1G08315	-0.628744	-0.286273	0.915017	#N/A	#N/A
AT1G08317	-0.512698	-0.481609	0.994307	#N/A	#N/A
AT1G08460	-0.806493	-0.440935	1.24743	#N/A	#N/A
AT1G08510	-0.644638	-0.240582	0.88522	#N/A	#N/A
AT1G08570	-0.763774	-0.125205	0.888979	#N/A	#N/A
AT1G08630	-0.361197	-0.335754	0.696951	#N/A	#N/A
AT1G08710	-0.647208	-0.517531	1.16474	#N/A	#N/A
AT1G08760	-0.555255	-0.492691	1.04795	#N/A	#N/A
AT1G08820	-0.706025	-0.567459	1.27348	#N/A	#N/A
AT1G08890	-0.847784	-0.424379	1.27216	#N/A	#N/A
AT1G08940	-0.563209	-0.23425	0.797459	#N/A	#N/A
AT1G08973	-0.568424	-0.0505005	0.618925	#N/A	#N/A
AT1G09130	-0.602379	-0.488473	1.09085	#N/A	#N/A
AT1G09180	-0.569774	-0.112537	0.682312	#N/A	#N/A
AT1G09240	-0.569977	-0.442498	1.01248	#N/A	#N/A
AT1G09253	-0.635136	-0.0731606	0.708296	#N/A	#N/A
AT1G09257	-0.0472568	-0.431075	0.478331	#N/A	#N/A
AT1G09280	-0.517614	-0.395337	0.912951	#N/A	#N/A
AT1G09320	-0.494218	-0.549131	1.04335	#N/A	#N/A
AT1G09415	-0.859734	-0.37225	1.23198	#N/A	#N/A
AT1G09460	-0.163464	-0.149778	0.313242	#N/A	#N/A
AT1G09480	-0.692977	-0.632278	1.32525	#N/A	#N/A
AT1G09645	-0.725228	-0.237677	0.962905	#N/A	#N/A
AT1G09783	-0.420842	-0.517319	0.938161	#N/A	#N/A
AT1G09910	-0.856181	-0.322095	1.17828	#N/A	#N/A
AT1G09995	-0.373607	-0.226809	0.600417	#N/A	#N/A
AT1G10000	-0.586328	-0.501118	1.08745	#N/A	#N/A
AT1G10070	-0.472088	-0.439916	0.912004	#N/A	#N/A
AT1G10090	-0.9002	-0.119513	1.01971	#N/A	#N/A
AT1G10095	-0.647345	-0.603049	1.25039	#N/A	#N/A
AT1G10140	-0.791959	-0.444612	1.23657	#N/A	#N/A
AT1G10150	-0.834477	-0.286025	1.1205	#N/A	#N/A
AT1G10155	-0.827988	-0.374066	1.20205	#N/A	#N/A
AT1G10170	-0.50837	-0.408577	0.916947	#N/A	#N/A
AT1G10550	-0.379231	-0.245314	0.624546	#N/A	#N/A
AT1G10600	-0.532944	-0.719297	1.25224	#N/A	#N/A
AT1G10610	-0.674601	-0.542727	1.21733	#N/A	#N/A
AT1G10660	-0.563346	-0.589148	1.15249	#N/A	#N/A
AT1G10730	-0.911978	-0.194294	1.10627	#N/A	#N/A
AT1G10890	-0.485519	-0.362513	0.848031	#N/A	#N/A
AT1G10940	-0.553537	-0.174147	0.727685	#N/A	#N/A
AT1G10970	-0.463677	-0.411802	0.875479	#N/A	#N/A
AT1G10990	-0.327521	-0.233956	0.561477	#N/A	#N/A
AT1G11175	-0.843141	-0.385396	1.22854	#N/A	#N/A
AT1G11210	-0.541128	-0.407536	0.948664	#N/A	#N/A
AT1G11260	-0.448521	-0.243858	0.692379	#N/A	#N/A
AT1G11360	-0.45646	-0.487083	0.943543	#N/A	#N/A
AT1G11362	-0.34171	-0.31105	0.65276	#N/A	#N/A
AT1G11380	-0.465742	-0.150935	0.616676	#N/A	#N/A
AT1G11480	-0.697019	-0.271458	0.968477	#N/A	#N/A
AT1G11530	-1.01191	-0.188956	1.20087	#N/A	#N/A
AT1G11910	-0.553788	-0.360131	0.913919	#N/A	#N/A
AT1G12010	-0.862189	-0.295871	1.15806	#N/A	#N/A
AT1G12440	-0.416702	-0.287066	0.703768	#N/A	#N/A
AT1G12680	-0.621868	-0.532311	1.15418	#N/A	#N/A
AT1G12710	-0.694635	-0.159746	0.854381	#N/A	#N/A
AT1G12730	-0.425452	-0.663127	1.08858	#N/A	#N/A
AT1G12790	-0.505485	-0.323856	0.829341	#N/A	#N/A
AT1G12810	-0.87419	-0.363306	1.2375	#N/A	#N/A
AT1G12910	-0.507836	-0.234664	0.742501	#N/A	#N/A
AT1G12970	-0.716805	-0.452981	1.16979	#N/A	#N/A
AT1G13100	-0.837179	-0.0587431	0.895922	#N/A	#N/A
AT1G13110	-0.840732	-0.393137	1.23387	#N/A	#N/A
AT1G13190	-0.672135	-0.145909	0.818044	#N/A	#N/A
AT1G13195	-0.933964	-0.159971	1.09394	#N/A	#N/A
AT1G13245	-0.729267	-0.448377	1.17764	#N/A	#N/A
AT1G13340	-0.849631	-0.176796	1.02643	#N/A	#N/A
AT1G13360	-0.524109	-0.511092	1.0352	#N/A	#N/A
AT1G13390	-0.708426	-0.409906	1.11833	#N/A	#N/A
AT1G13448	-0.989531	-0.120074	1.10961	#N/A	#N/A
AT1G13450	-0.750217	-0.143116	0.893332	#N/A	#N/A
AT1G13810	-0.56919	-0.473491	1.04268	#N/A	#N/A
AT1G13880	-0.57521	-0.418783	0.993992	#N/A	#N/A
AT1G14300	-0.411871	-0.516068	0.927939	#N/A	#N/A
AT1G14340	-0.9381	-0.0953209	1.03342	#N/A	#N/A
AT1G14400	-0.582966	-0.434933	1.0179	#N/A	#N/A
AT1G14770	-0.367607	-0.535427	0.903034	#N/A	#N/A
AT1G15020	-0.768923	-0.0683629	0.837286	#N/A	#N/A
AT1G15040	-0.339184	-0.327721	0.666905	#N/A	#N/A
AT1G15125	-0.711769	-0.40716	1.11893	#N/A	#N/A
AT1G15170	-0.699774	-0.446779	1.14655	#N/A	#N/A
AT1G15220	-0.682299	-0.422699	1.105	#N/A	#N/A
AT1G15230	-0.627381	-0.47162	1.099	#N/A	#N/A
AT1G15350	-0.769553	-0.349422	1.11898	#N/A	#N/A
AT1G15380	-0.374801	-0.322823	0.697623	#N/A	#N/A
AT1G15400	-0.79473	-0.354183	1.14891	#N/A	#N/A
AT1G15530	-0.614682	-0.311684	0.926366	#N/A	#N/A
AT1G15800	-0.549371	-0.240639	0.79001	#N/A	#N/A
AT1G15890	-0.847678	-0.273445	1.12112	#N/A	#N/A
AT1G15900	-0.670517	-0.26753	0.938047	#N/A	#N/A
AT1G15920	-0.802277	-0.258002	1.06028	#N/A	#N/A
AT1G15960	-1.02389	-0.100744	1.12464	#N/A	#N/A
AT1G16010	-0.509022	-0.660045	1.16907	#N/A	#N/A
AT1G16030	-0.52509	-0.357111	0.8822	#N/A	#N/A
AT1G16040	-0.578378	-0.477091	1.05547	#N/A	#N/A
AT1G16130	-0.459613	-0.136416	0.59603	#N/A	#N/A
AT1G16170	-0.630868	-0.0482537	0.679121	#N/A	#N/A
AT1G16180	-0.811498	-0.422817	1.23432	#N/A	#N/A
AT1G16240	-0.608846	-0.279936	0.888782	#N/A	#N/A
AT1G16250	-0.714885	-0.242661	0.957546	#N/A	#N/A
AT1G16320	-0.785336	-0.140534	0.925869	#N/A	#N/A
AT1G16510	-0.630404	-0.489972	1.12038	#N/A	#N/A
AT1G16515	-0.371991	-0.256618	0.628608	#N/A	#N/A
AT1G16590	-0.809908	-0.425817	1.23572	#N/A	#N/A
AT1G16650	-0.613945	-0.219266	0.833211	#N/A	#N/A
AT1G16840	-0.867284	-0.375722	1.24301	#N/A	#N/A
AT1G16890	-0.896349	-0.269255	1.1656	#N/A	#N/A
AT1G17060	-0.350184	-0.160785	0.510969	#N/A	#N/A
AT1G17145	-0.58841	-0.236438	0.824848	#N/A	#N/A
AT1G17160	-0.776116	-0.471708	1.24782	#N/A	#N/A
AT1G17280	-0.809351	-0.365506	1.17486	#N/A	#N/A
AT1G17410	-0.521036	-0.27384	0.794877	#N/A	#N/A
AT1G17520	-0.630639	-0.434156	1.0648	#N/A	#N/A
AT1G17530	-0.675465	-0.497349	1.17281	#N/A	#N/A
AT1G17620	-0.291528	-0.166395	0.457922	#N/A	#N/A
AT1G17640	-0.708127	-0.495176	1.2033	#N/A	#N/A
AT1G17680	-0.645976	-0.461343	1.10732	#N/A	#N/A
AT1G17870	-0.338555	-0.250686	0.58924	#N/A	#N/A
AT1G17980	-0.559222	-0.304396	0.863618	#N/A	#N/A
AT1G17990	-0.609445	-0.256437	0.865882	#N/A	#N/A
AT1G18020	-0.568863	-0.195749	0.764612	#N/A	#N/A
AT1G18030	-0.678643	-0.342121	1.02076	#N/A	#N/A
AT1G18200	-0.491061	-0.217993	0.709053	#N/A	#N/A
AT1G18330	-0.529595	-0.420336	0.94993	#N/A	#N/A
AT1G18470	-0.721722	-0.329877	1.0516	#N/A	#N/A
AT1G18690	-0.801933	-0.323292	1.12522	#N/A	#N/A
AT1G18720	-0.551079	-0.522946	1.07402	#N/A	#N/A
AT1G18750	-0.462392	-0.659262	1.12165	#N/A	#N/A
AT1G18880	-0.662166	-0.310573	0.972739	#N/A	#N/A
AT1G19200	-0.603518	-0.253878	0.857396	#N/A	#N/A
AT1G19220	-0.840816	-0.186236	1.02705	#N/A	#N/A
AT1G19310	-0.589626	-0.231488	0.821113	#N/A	#N/A
AT1G19394	-0.799701	-0.194281	0.993982	#N/A	#N/A
AT1G19396	-0.715935	-0.443757	1.15969	#N/A	#N/A
AT1G19397	-0.384873	-0.468996	0.853868	#N/A	#N/A
AT1G19490	-0.481706	-0.102017	0.583724	#N/A	#N/A
AT1G19510	-0.631334	-0.300196	0.931531	#N/A	#N/A
AT1G19660	-0.835674	-0.371564	1.20724	#N/A	#N/A
AT1G19680	-0.777879	-0.254102	1.03198	#N/A	#N/A
AT1G19700	-0.472755	-0.202081	0.674836	#N/A	#N/A
AT1G19730	-0.886879	-0.329035	1.21591	#N/A	#N/A
AT1G19740	-0.810772	-0.0738568	0.884629	#N/A	#N/A
AT1G19910	-0.875288	-0.177951	1.05324	#N/A	#N/A
AT1G20090	-0.250467	-0.216961	0.467428	#N/A	#N/A
AT1G20225	-0.906287	-0.301699	1.20799	#N/A	#N/A
AT1G20350	-0.714432	-0.109225	0.823657	#N/A	#N/A
AT1G20440	-0.80003	-0.234982	1.03501	#N/A	#N/A
AT1G20460	-0.800764	-0.247901	1.04867	#N/A	#N/A
AT1G20490	-0.80493	-0.444998	1.24993	#N/A	#N/A
AT1G20620	-0.479495	-0.562018	1.04151	#N/A	#N/A
AT1G20630	-0.888932	-0.132493	1.02142	#N/A	#N/A
AT1G20840	-0.361589	-0.498119	0.859708	#N/A	#N/A
AT1G20970	-0.403685	-0.149744	0.553429	#N/A	#N/A
AT1G21100	-0.504636	-0.266221	0.770857	#N/A	#N/A
AT1G21110	-0.418094	-0.297697	0.71579	#N/A	#N/A
AT1G21120	-0.391159	-0.246176	0.637335	#N/A	#N/A
AT1G21130	-0.561235	-0.258963	0.820199	#N/A	#N/A
AT1G21140	-0.835218	-0.310612	1.14583	#N/A	#N/A
AT1G21200	-0.666591	-0.509698	1.17629	#N/A	#N/A
AT1G21310	-0.77719	-0.488034	1.26522	#N/A	#N/A
AT1G21326	-0.530869	-0.225821	0.75669	#N/A	#N/A
AT1G21410	-0.817984	-0.288446	1.10643	#N/A	#N/A
AT1G21450	-0.830793	-0.327608	1.1584	#N/A	#N/A
AT1G21550	-0.89902	-0.0777778	0.976798	#N/A	#N/A
AT1G21640	-0.841265	-0.137857	0.979122	#N/A	#N/A
AT1G21651	-0.953682	-0.271844	1.22553	#N/A	#N/A
AT1G21670	-0.46729	-0.61204	1.07933	#N/A	#N/A
AT1G21695	-0.611649	-0.589363	1.20101	#N/A	#N/A
AT1G21760	-0.898603	-0.356988	1.25559	#N/A	#N/A
AT1G21770	-0.878664	-0.346537	1.2252	#N/A	#N/A
AT1G21920	-0.832133	-0.42285	1.25498	#N/A	#N/A
AT1G22040	-0.647062	-0.37964	1.0267	#N/A	#N/A
AT1G22050	-0.79918	-0.364332	1.16351	#N/A	#N/A
AT1G22140	-0.947391	-0.195962	1.14335	#N/A	#N/A
AT1G22180	-0.775328	-0.347775	1.1231	#N/A	#N/A
AT1G22350	-0.817223	-0.280802	1.09803	#N/A	#N/A
AT1G22360	-0.369878	-0.369583	0.739461	#N/A	#N/A
AT1G22400	-0.301014	-0.170127	0.471141	#N/A	#N/A
AT1G22403	-0.522487	-0.31455	0.837037	#N/A	#N/A
AT1G22490	-0.813565	-0.246412	1.05998	#N/A	#N/A
AT1G22500	-0.712305	-0.54066	1.25297	#N/A	#N/A
AT1G22530	-0.471165	-0.16268	0.633845	#N/A	#N/A
AT1G22570	-0.478305	-0.320583	0.798888	#N/A	#N/A
AT1G22640	-0.673068	-0.39716	1.07023	#N/A	#N/A
AT1G22730	-0.772789	-0.332374	1.10516	#N/A	#N/A
AT1G22740	-0.40072	-0.287872	0.688591	#N/A	#N/A
AT1G22770	-0.62046	-0.476123	1.09658	#N/A	#N/A
AT1G22880	-0.369658	-0.460412	0.83007	#N/A	#N/A
AT1G22882	-0.456956	-0.0842718	0.541228	#N/A	#N/A
AT1G22885	-0.326621	-0.170335	0.496957	#N/A	#N/A
AT1G22890	-0.42196	-0.200937	0.622898	#N/A	#N/A
AT1G22985	-0.665054	-0.433202	1.09826	#N/A	#N/A
AT1G22990	-0.603123	-0.597631	1.20075	#N/A	#N/A
AT1G23040	-0.641153	-0.665953	1.30711	#N/A	#N/A
AT1G23050	-0.742081	-0.539628	1.28171	#N/A	#N/A
AT1G23052	-0.771042	-0.498966	1.27001	#N/A	#N/A
AT1G23060	-0.480864	-0.632841	1.11371	#N/A	#N/A
AT1G23200	-0.680263	-0.0209882	0.701251	#N/A	#N/A
AT1G23390	-0.719476	-0.254258	0.973734	#N/A	#N/A
AT1G23480	-0.170571	-0.217228	0.387799	#N/A	#N/A
AT1G23730	-0.700785	-0.0994113	0.800196	#N/A	#N/A
AT1G23860	-0.504409	-0.605226	1.10964	#N/A	#N/A
AT1G23870	-0.768108	-0.182243	0.950351	#N/A	#N/A
AT1G23970	-0.871988	-0.284798	1.15679	#N/A	#N/A
AT1G24160	-0.691391	-0.474587	1.16598	#N/A	#N/A
AT1G24260	-0.459421	-0.45684	0.91626	#N/A	#N/A
AT1G24340	-0.806284	-0.145256	0.95154	#N/A	#N/A
AT1G24350	-0.559997	-0.429459	0.989456	#N/A	#N/A
AT1G24440	-0.783196	-0.433271	1.21647	#N/A	#N/A
AT1G24530	-0.387512	-0.0344642	0.421976	#N/A	#N/A
AT1G24560	-0.942784	-0.133642	1.07643	#N/A	#N/A
AT1G24580	-0.465734	-0.113198	0.578932	#N/A	#N/A
AT1G24735	-0.602644	-0.616805	1.21945	#N/A	#N/A
AT1G24881	-0.605173	-0.438986	1.04416	#N/A	#N/A
AT1G24996	-0.28217	-0.228201	0.510371	#N/A	#N/A
AT1G25277	-0.773208	-0.244949	1.01816	#N/A	#N/A
AT1G25390	-0.482666	-0.542173	1.02484	#N/A	#N/A
AT1G25500	-0.679593	-0.460254	1.13985	#N/A	#N/A
AT1G25520	-0.833232	-0.380729	1.21396	#N/A	#N/A
AT1G25540	-0.394212	-0.509293	0.903505	#N/A	#N/A
AT1G25550	-0.700448	-0.264509	0.964956	#N/A	#N/A
AT1G25682	-0.655314	-0.172081	0.827395	#N/A	#N/A
AT1G26208	-0.661794	-0.33763	0.999424	#N/A	#N/A
AT1G26380	-0.356805	-0.303358	0.660163	#N/A	#N/A
AT1G26580	-0.416585	-0.360577	0.777161	#N/A	#N/A
AT1G26620	-0.583095	-0.227732	0.810828	#N/A	#N/A
AT1G26665	-0.577532	-0.668124	1.24566	#N/A	#N/A
AT1G26730	-0.281072	-0.365123	0.646195	#N/A	#N/A
AT1G27020	-0.387282	-0.323742	0.711025	#N/A	#N/A
AT1G27090	-0.803352	-0.0686501	0.872002	#N/A	#N/A
AT1G27150	-0.680506	-0.389294	1.0698	#N/A	#N/A
AT1G27200	-0.802414	-0.212437	1.01485	#N/A	#N/A
AT1G27290	-0.696296	-0.250346	0.946642	#N/A	#N/A
AT1G27300	-0.625249	-0.281778	0.907027	#N/A	#N/A
AT1G27320	-0.590475	-0.27601	0.866485	#N/A	#N/A
AT1G27370	-0.356008	-0.481204	0.837212	#N/A	#N/A
AT1G27600	-0.544465	-0.256219	0.800684	#N/A	#N/A
AT1G27910	-0.545337	-0.252161	0.797498	#N/A	#N/A
AT1G27970	-0.691271	-0.0795214	0.770792	#N/A	#N/A
AT1G28070	-0.555203	-0.472446	1.02765	#N/A	#N/A
AT1G28190	-0.623479	-0.369946	0.993425	#N/A	#N/A
AT1G28200	-0.654069	-0.318314	0.972382	#N/A	#N/A
AT1G28320	-0.673588	-0.464084	1.13767	#N/A	#N/A
AT1G28540	-0.887682	-0.382575	1.27026	#N/A	#N/A
AT1G28580	-0.733789	-0.485602	1.21939	#N/A	#N/A
AT1G28960	-0.824343	-0.455517	1.27986	#N/A	#N/A
AT1G29060	-0.804825	-0.339597	1.14442	#N/A	#N/A
AT1G29280	-0.791782	-0.236462	1.02824	#N/A	#N/A
AT1G29357	-0.752135	-0.292194	1.04433	#N/A	#N/A
AT1G29395	-0.941245	-0.222716	1.16396	#N/A	#N/A
AT1G29420	-0.673862	-0.413648	1.08751	#N/A	#N/A
AT1G29430	-0.660754	-0.0955009	0.756255	#N/A	#N/A
AT1G29440	-0.534338	-0.111961	0.646299	#N/A	#N/A
AT1G29450	-0.770852	-0.082334	0.853186	#N/A	#N/A
AT1G29460	-0.754125	-0.271287	1.02541	#N/A	#N/A
AT1G29500	-0.694895	-0.0434901	0.738386	#N/A	#N/A
AT1G29510	-0.600133	-0.168917	0.769051	#N/A	#N/A
AT1G29760	-0.593676	-0.398136	0.991812	#N/A	#N/A
AT1G29800	-0.826711	-0.372092	1.1988	#N/A	#N/A
AT1G29850	-0.796501	-0.168369	0.96487	#N/A	#N/A
AT1G30090	-0.730423	-0.347718	1.07814	#N/A	#N/A
AT1G30720	-0.391502	-0.213244	0.604746	#N/A	#N/A
AT1G30810	-0.540365	-0.561075	1.10144	#N/A	#N/A
AT1G30820	-0.654476	-0.614879	1.26935	#N/A	#N/A
AT1G30880	-0.558868	-0.70194	1.26081	#N/A	#N/A
AT1G31170	-0.884267	-0.219334	1.1036	#N/A	#N/A
AT1G31258	-0.563927	0.0319854	0.531941	#N/A	#N/A
AT1G31350	-0.642425	-0.0295647	0.67199	#N/A	#N/A
AT1G31480	-0.49128	-0.526777	1.01806	#N/A	#N/A
AT1G31750	-0.65779	-0.101517	0.759307	#N/A	#N/A
AT1G31820	-0.635595	-0.455666	1.09126	#N/A	#N/A
AT1G32170	-0.530345	-0.127427	0.657772	#N/A	#N/A
AT1G32400	-0.51015	-0.32238	0.832529	#N/A	#N/A
AT1G32410	-0.870943	-0.297481	1.16842	#N/A	#N/A
AT1G32450	-0.886906	-0.115461	1.00237	#N/A	#N/A
AT1G32460	-0.488628	-0.212963	0.701591	#N/A	#N/A
AT1G32690	-0.632042	-0.532703	1.16474	#N/A	#N/A
AT1G32810	-0.593908	-0.384819	0.978728	#N/A	#N/A
AT1G32870	-0.323815	-0.305134	0.628949	#N/A	#N/A
AT1G33060	-0.627508	-0.544604	1.17211	#N/A	#N/A
AT1G33102	-0.726119	-0.422875	1.14899	#N/A	#N/A
AT1G33250	-0.68699	-0.312712	0.999702	#N/A	#N/A
AT1G33270	-0.716415	-0.285187	1.0016	#N/A	#N/A
AT1G33415	-0.597768	-0.334345	0.932112	#N/A	#N/A
AT1G33970	-0.842816	-0.332999	1.17582	#N/A	#N/A
AT1G34110	-0.590186	-0.388226	0.978411	#N/A	#N/A
AT1G34150	-0.446561	-0.261545	0.708107	#N/A	#N/A
AT1G34190	-0.723728	-0.568424	1.29215	#N/A	#N/A
AT1G34200	-0.787151	-0.350124	1.13728	#N/A	#N/A
AT1G34220	-0.799444	-0.386486	1.18593	#N/A	#N/A
AT1G34260	-0.878418	-0.237825	1.11624	#N/A	#N/A
AT1G34370	-0.759713	-0.245086	1.0048	#N/A	#N/A
AT1G35140	-0.434828	-0.0613599	0.496188	#N/A	#N/A
AT1G35190	-0.934243	-0.293544	1.22779	#N/A	#N/A
AT1G35612	-0.98169	-0.216725	1.19842	#N/A	#N/A
AT1G35660	-0.6981	-0.525536	1.22364	#N/A	#N/A
AT1G35670	-0.527877	-0.182977	0.710854	#N/A	#N/A
AT1G36070	-0.813838	-0.41938	1.23322	#N/A	#N/A
AT1G36380	-0.739907	-0.222619	0.962526	#N/A	#N/A
AT1G36940	-0.633487	-0.112185	0.745672	#N/A	#N/A
AT1G36980	-0.848729	-0.347956	1.19669	#N/A	#N/A
AT1G43245	-0.837716	-0.220952	1.05867	#N/A	#N/A
AT1G43590	-0.880887	-0.179835	1.06072	#N/A	#N/A
AT1G43650	-0.640586	-0.341689	0.982275	#N/A	#N/A
AT1G43700	-0.94977	-0.24767	1.19744	#N/A	#N/A
AT1G44770	-0.816959	-0.385012	1.20197	#N/A	#N/A
AT1G45150	-0.6861	-0.59913	1.28523	#N/A	#N/A
AT1G45163	-0.575012	-0.448093	1.02311	#N/A	#N/A
AT1G45165	-0.663845	-0.199788	0.863633	#N/A	#N/A
AT1G45180	-0.252808	-0.244373	0.497181	#N/A	#N/A
AT1G45976	-0.718527	-0.296293	1.01482	#N/A	#N/A
AT1G46554	-0.441704	-0.43228	0.873984	#N/A	#N/A
AT1G46768	-0.827948	-0.479815	1.30776	#N/A	#N/A
AT1G47056	-0.781174	-0.357048	1.13822	#N/A	#N/A
AT1G47270	-0.584375	-0.524049	1.10842	#N/A	#N/A
AT1G47310	-0.878281	-0.365595	1.24388	#N/A	#N/A
AT1G47330	-0.324329	-0.368059	0.692387	#N/A	#N/A
AT1G47565	-0.853214	-0.3903	1.24351	#N/A	#N/A
AT1G47960	-0.937081	-0.309767	1.24685	#N/A	#N/A
AT1G48000	-0.628122	-0.575201	1.20332	#N/A	#N/A
AT1G48300	-0.771522	-0.429153	1.20067	#N/A	#N/A
AT1G48320	-0.643948	-0.16277	0.806718	#N/A	#N/A
AT1G48745	-0.967232	-0.0724654	1.0397	#N/A	#N/A
AT1G48750	-0.498272	-0.442543	0.940815	#N/A	#N/A
AT1G48770	-0.554183	-0.314387	0.86857	#N/A	#N/A
AT1G48780	-0.631321	-0.0654949	0.696816	#N/A	#N/A
AT1G48790	-0.925763	-0.178376	1.10414	#N/A	#N/A
AT1G48960	-0.94127	-0.175236	1.11651	#N/A	#N/A
AT1G49032	-0.78559	-0.386894	1.17248	#N/A	#N/A
AT1G49170	-0.788126	-0.362571	1.1507	#N/A	#N/A
AT1G49200	-0.874466	-0.243594	1.11806	#N/A	#N/A
AT1G49210	-0.607575	-0.297384	0.904959	#N/A	#N/A
AT1G49230	-0.756468	0.023726	0.732742	#N/A	#N/A
AT1G49240	-0.896187	-0.328636	1.22482	#N/A	#N/A
AT1G49300	-0.864834	-0.265104	1.12994	#N/A	#N/A
AT1G49405	-0.569693	-0.223019	0.792712	#N/A	#N/A
AT1G49500	-0.895812	-0.309781	1.20559	#N/A	#N/A
AT1G49832	-0.718768	-0.483452	1.20222	#N/A	#N/A
AT1G49880	-0.780488	-0.377494	1.15798	#N/A	#N/A
AT1G49950	-0.722491	-0.449721	1.17221	#N/A	#N/A
AT1G49970	-0.665428	-0.404772	1.0702	#N/A	#N/A
AT1G50480	-0.613428	-0.320923	0.934351	#N/A	#N/A
AT1G50570	-0.666643	-0.559667	1.22631	#N/A	#N/A
AT1G50600	-0.791067	-0.454977	1.24604	#N/A	#N/A
AT1G50630	-0.821626	-0.0944558	0.916082	#N/A	#N/A
AT1G51200	-0.890938	-0.381484	1.27242	#N/A	#N/A
AT1G51550	-0.889932	-0.32691	1.21684	#N/A	#N/A
AT1G51645	-0.623892	-0.427604	1.0515	#N/A	#N/A
AT1G51805	-0.847954	-0.201904	1.04986	#N/A	#N/A
AT1G52080	-0.485851	-0.308938	0.79479	#N/A	#N/A
AT1G52140	-0.521689	-0.338829	0.860518	#N/A	#N/A
AT1G52320	-0.740427	-0.2437	0.984127	#N/A	#N/A
AT1G52347	-0.955948	-0.302056	1.258	#N/A	#N/A
AT1G52800	-0.566124	-0.277118	0.843242	#N/A	#N/A
AT1G52880	-0.874073	-0.330513	1.20459	#N/A	#N/A
AT1G52890	-0.731926	-0.394796	1.12672	#N/A	#N/A
AT1G53110	-0.683882	-0.49126	1.17514	#N/A	#N/A
AT1G53160	-0.639732	-0.221889	0.86162	#N/A	#N/A
AT1G53165	-0.692484	-0.236893	0.929377	#N/A	#N/A
AT1G53210	-0.745214	-0.275029	1.02024	#N/A	#N/A
AT1G53320	-0.790931	-0.357345	1.14828	#N/A	#N/A
AT1G53330	-0.480474	-0.428058	0.908532	#N/A	#N/A
AT1G53400	-0.727028	-0.219636	0.946664	#N/A	#N/A
AT1G53430	-0.326085	-0.232774	0.558859	#N/A	#N/A
AT1G53440	-0.391388	-0.180922	0.572311	#N/A	#N/A
AT1G53460	-0.763271	-0.476261	1.23953	#N/A	#N/A
AT1G53580	-0.739289	-0.555601	1.29489	#N/A	#N/A
AT1G53625	-0.39278	-0.271579	0.664359	#N/A	#N/A
AT1G53633	-0.652648	-0.196688	0.849336	#N/A	#N/A
AT1G53760	-0.620064	-0.364806	0.98487	#N/A	#N/A
AT1G53780	-0.506858	-0.717633	1.22449	#N/A	#N/A
AT1G53870	-0.809185	-0.173126	0.982311	#N/A	#N/A
AT1G53875	-0.578379	-0.195852	0.774231	#N/A	#N/A
AT1G53887	-0.476783	-0.204883	0.681666	#N/A	#N/A
AT1G53890	-0.63098	-0.570277	1.20126	#N/A	#N/A
AT1G53910	-0.863071	-0.347825	1.2109	#N/A	#N/A
AT1G54290	-0.779721	-0.363021	1.14274	#N/A	#N/A
AT1G54340	-0.455005	-0.479645	0.93465	#N/A	#N/A
AT1G54680	-0.47357	-0.495574	0.969143	#N/A	#N/A
AT1G54730	-0.53977	-0.35901	0.89878	#N/A	#N/A
AT1G54740	-0.591305	-0.0123714	0.603676	#N/A	#N/A
AT1G55000	-1.02492	-0.0669056	1.09183	#N/A	#N/A
AT1G55160	-0.370153	-0.161619	0.531772	#N/A	#N/A
AT1G55265	-0.546749	-0.283418	0.830167	#N/A	#N/A
AT1G55280	-0.872512	-0.363514	1.23603	#N/A	#N/A
AT1G55310	-0.49393	-0.637934	1.13186	#N/A	#N/A
AT1G55590	-0.605948	-0.384967	0.990915	#N/A	#N/A
AT1G55675	-0.986074	-0.231274	1.21735	#N/A	#N/A
AT1G55810	-0.863065	-0.0904362	0.953501	#N/A	#N/A
AT1G55830	-0.620388	-0.371847	0.992235	#N/A	#N/A
AT1G55980	-0.540824	-0.281205	0.822029	#N/A	#N/A
AT1G56010	-0.852445	-0.384388	1.23683	#N/A	#N/A
AT1G56020	-0.638581	-0.430348	1.06893	#N/A	#N/A
AT1G56060	-0.403407	-0.203466	0.606872	#N/A	#N/A
AT1G56090	-0.895003	-0.278561	1.17356	#N/A	#N/A
AT1G56140	-0.570464	-0.282229	0.852693	#N/A	#N/A
AT1G56165	-0.841167	-0.467315	1.30848	#N/A	#N/A
AT1G56200	-0.609453	-0.434129	1.04358	#N/A	#N/A
AT1G56220	-0.900795	-0.10882	1.00962	#N/A	#N/A
AT1G56250	-0.449434	-0.124583	0.574017	#N/A	#N/A
AT1G56280	-0.836544	-0.459845	1.29639	#N/A	#N/A
AT1G56510	-0.424698	-0.260929	0.685627	#N/A	#N/A
AT1G56610	-0.783331	-0.369986	1.15332	#N/A	#N/A
AT1G56700	-0.677282	-0.51695	1.19423	#N/A	#N/A
AT1G57540	-0.721678	-0.549709	1.27139	#N/A	#N/A
AT1G57590	-0.54815	-0.344149	0.892299	#N/A	#N/A
AT1G57680	-0.455668	-0.157347	0.613016	#N/A	#N/A
AT1G57870	-0.587688	-0.324715	0.912403	#N/A	#N/A
AT1G57980	-0.580878	-0.19925	0.780129	#N/A	#N/A
AT1G57990	-0.499909	-0.0362281	0.536137	#N/A	#N/A
AT1G58030	-0.568694	-0.588799	1.15749	#N/A	#N/A
AT1G58100	-0.558047	-0.314106	0.872153	#N/A	#N/A
AT1G58210	-0.542275	-0.684501	1.22678	#N/A	#N/A
AT1G58235	-0.848905	-0.375884	1.22479	#N/A	#N/A
AT1G59520	-0.681969	-0.509578	1.19155	#N/A	#N/A
AT1G59610	-0.625542	-0.414164	1.03971	#N/A	#N/A
AT1G59640	-0.513649	-0.417422	0.93107	#N/A	#N/A
AT1G59830	-0.728366	-0.244472	0.972838	#N/A	#N/A
AT1G59910	-0.737516	-0.0331755	0.770691	#N/A	#N/A
AT1G60870	-0.670366	-0.432376	1.10274	#N/A	#N/A
AT1G60940	-1.03255	-0.170437	1.20299	#N/A	#N/A
AT1G60960	-0.64686	-0.231142	0.878002	#N/A	#N/A
AT1G61030	-0.719951	-0.36444	1.08439	#N/A	#N/A
AT1G61100	-0.397755	-0.0599909	0.457746	#N/A	#N/A
AT1G61260	-0.493716	-0.031399	0.525115	#N/A	#N/A
AT1G61360	-0.680134	-0.166003	0.846137	#N/A	#N/A
AT1G61620	-0.850997	-0.39523	1.24623	#N/A	#N/A
AT1G61667	-0.45646	-0.129152	0.585612	#N/A	#N/A
AT1G61740	-0.795042	-0.412483	1.20753	#N/A	#N/A
AT1G62040	-0.769618	-0.294451	1.06407	#N/A	#N/A
AT1G62200	-0.687628	-0.511894	1.19952	#N/A	#N/A
AT1G62420	-0.326498	-0.517459	0.843957	#N/A	#N/A
AT1G62422	-0.845977	-0.101846	0.947823	#N/A	#N/A
AT1G62480	-0.430717	0.0116477	0.419069	#N/A	#N/A
AT1G62515	-0.528646	-0.313913	0.842559	#N/A	#N/A
AT1G62710	-0.381009	-0.217004	0.598013	#N/A	#N/A
AT1G62810	-0.728485	-0.474072	1.20256	#N/A	#N/A
AT1G62880	-0.519601	-0.665861	1.18546	#N/A	#N/A
AT1G63090	-0.816373	-0.187125	1.0035	#N/A	#N/A
AT1G63120	-0.402329	-0.213634	0.615963	#N/A	#N/A
AT1G63260	-0.176111	-0.176546	0.352656	#N/A	#N/A
AT1G63270	-0.673541	-0.434775	1.10832	#N/A	#N/A
AT1G63720	-0.680149	-0.22486	0.905008	#N/A	#N/A
AT1G63750	-0.528123	-0.0522131	0.580336	#N/A	#N/A
AT1G63800	-0.790163	-0.290966	1.08113	#N/A	#N/A
AT1G63830	-0.494166	-0.17373	0.667896	#N/A	#N/A
AT1G63880	-0.931747	-0.178727	1.11047	#N/A	#N/A
AT1G63980	-0.750532	-0.503579	1.25411	#N/A	#N/A
AT1G64040	-0.843319	-0.287635	1.13095	#N/A	#N/A
AT1G64050	-0.348378	-0.543783	0.892161	#N/A	#N/A
AT1G64065	-0.598082	-0.136042	0.734124	#N/A	#N/A
AT1G64140	-0.725041	-0.222784	0.947826	#N/A	#N/A
AT1G64180	-0.629385	-0.288133	0.917518	#N/A	#N/A
AT1G64230	-0.76038	-0.453726	1.21411	#N/A	#N/A
AT1G64360	-0.926162	-0.328317	1.25448	#N/A	#N/A
AT1G64500	-0.736087	0.025168	0.710919	#N/A	#N/A
AT1G64560	-0.388263	-0.280551	0.668814	#N/A	#N/A
AT1G64572	-0.389391	-0.207403	0.596794	#N/A	#N/A
AT1G64620	-0.854622	-0.0500045	0.904627	#N/A	#N/A
AT1G64710	-0.678952	-0.354134	1.03309	#N/A	#N/A
AT1G64970	-0.583261	-0.121948	0.705209	#N/A	#N/A
AT1G65000	-0.855465	-0.351624	1.20709	#N/A	#N/A
AT1G65080	-0.473249	-0.338035	0.811284	#N/A	#N/A
AT1G65480	-0.715184	-0.293574	1.00876	#N/A	#N/A
AT1G65510	-0.449746	-0.234019	0.683765	#N/A	#N/A
AT1G65660	-0.69354	-0.451341	1.14488	#N/A	#N/A
AT1G65690	-0.709278	-0.397042	1.10632	#N/A	#N/A
AT1G65720	-0.843042	-0.360089	1.20313	#N/A	#N/A
AT1G65970	-0.341518	-0.275297	0.616815	#N/A	#N/A
AT1G66160	-0.488022	-0.0895679	0.57759	#N/A	#N/A
AT1G66230	-0.556366	-0.169758	0.726125	#N/A	#N/A
AT1G66260	-0.566966	-0.15149	0.718457	#N/A	#N/A
AT1G66330	-0.520598	-0.156369	0.676967	#N/A	#N/A
AT1G66340	-0.798594	-0.349235	1.14783	#N/A	#N/A
AT1G66480	-0.58815	-0.10471	0.69286	#N/A	#N/A
AT1G66540	-0.416643	-0.124431	0.541074	#N/A	#N/A
AT1G66660	-0.578333	-0.568006	1.14634	#N/A	#N/A
AT1G66760	-0.859713	-0.114069	0.973782	#N/A	#N/A
AT1G66920	-0.884824	-0.355612	1.24044	#N/A	#N/A
AT1G67050	-0.783705	-0.19553	0.979236	#N/A	#N/A
AT1G67060	-0.401681	-0.132529	0.53421	#N/A	#N/A
AT1G67310	-0.592383	-0.382059	0.974443	#N/A	#N/A
AT1G67365	-0.833025	-0.361712	1.19474	#N/A	#N/A
AT1G67530	-0.865753	-0.317906	1.18366	#N/A	#N/A
AT1G67580	-0.579785	-0.353949	0.933734	#N/A	#N/A
AT1G67600	-0.51859	-0.666189	1.18478	#N/A	#N/A
AT1G67865	-0.801776	-0.398468	1.20024	#N/A	#N/A
AT1G67900	-0.655749	-0.452707	1.10846	#N/A	#N/A
AT1G67910	-0.541898	-0.337592	0.87949	#N/A	#N/A
AT1G67980	-0.340914	-0.332237	0.673151	#N/A	#N/A
AT1G68000	-0.836024	-0.129452	0.965476	#N/A	#N/A
AT1G68140	-0.591159	-0.523216	1.11437	#N/A	#N/A
AT1G68330	-0.325173	-0.0802061	0.405379	#N/A	#N/A
AT1G68340	-0.611311	-0.25948	0.870791	#N/A	#N/A
AT1G68440	-0.881537	-0.0753313	0.956868	#N/A	#N/A
AT1G68580	-0.301785	-0.211836	0.513621	#N/A	#N/A
AT1G68620	-0.681024	-0.495106	1.17613	#N/A	#N/A
AT1G68670	-0.69469	-0.249812	0.944502	#N/A	#N/A
AT1G68740	-0.407305	-0.240205	0.64751	#N/A	#N/A
AT1G68830	-0.781314	0.00188523	0.779429	#N/A	#N/A
AT1G68840	-0.623724	-0.0534656	0.677189	#N/A	#N/A
AT1G68910	-0.916995	-0.236617	1.15361	#N/A	#N/A
AT1G68920	-0.60016	-0.447309	1.04747	#N/A	#N/A
AT1G69020	-0.466909	-0.630327	1.09724	#N/A	#N/A
AT1G69060	-0.749291	-0.305961	1.05525	#N/A	#N/A
AT1G69160	-0.602996	-0.516436	1.11943	#N/A	#N/A
AT1G69220	-0.601206	-0.172438	0.773644	#N/A	#N/A
AT1G69252	-0.810724	-0.38118	1.1919	#N/A	#N/A
AT1G69260	-0.872656	-0.344422	1.21708	#N/A	#N/A
AT1G69270	-0.917421	-0.304583	1.222	#N/A	#N/A
AT1G69310	-0.802219	-0.184721	0.986941	#N/A	#N/A
AT1G69510	-1.04885	-0.080435	1.12928	#N/A	#N/A
AT1G69570	-0.656096	-0.024241	0.680337	#N/A	#N/A
AT1G69572	-0.758358	-0.321894	1.08025	#N/A	#N/A
AT1G69640	-0.782733	-0.428769	1.2115	#N/A	#N/A
AT1G69750	-0.611175	-0.497594	1.10877	#N/A	#N/A
AT1G69760	-0.416927	-0.437446	0.854372	#N/A	#N/A
AT1G69790	-0.735931	-0.511689	1.24762	#N/A	#N/A
AT1G69850	-0.735041	-0.133275	0.868316	#N/A	#N/A
AT1G69890	-0.486405	-0.246481	0.732886	#N/A	#N/A
AT1G69910	-0.551161	-0.260535	0.811696	#N/A	#N/A
AT1G69960	-0.711971	-0.242877	0.954849	#N/A	#N/A
AT1G69970	-0.725209	-0.279588	1.0048	#N/A	#N/A
AT1G69980	-0.961757	-0.180207	1.14196	#N/A	#N/A
AT1G70140	-0.939989	-0.286547	1.22654	#N/A	#N/A
AT1G70290	-0.756407	-0.236143	0.992551	#N/A	#N/A
AT1G70300	-0.744326	-0.514547	1.25887	#N/A	#N/A
AT1G70360	-0.724143	-0.404893	1.12904	#N/A	#N/A
AT1G70420	-0.822616	-0.31763	1.14025	#N/A	#N/A
AT1G70518	-0.986017	-0.230845	1.21686	#N/A	#N/A
AT1G70800	-0.873032	-0.0812123	0.954244	#N/A	#N/A
AT1G70885	-0.76634	-0.300322	1.06666	#N/A	#N/A
AT1G70900	-0.763776	-0.414775	1.17855	#N/A	#N/A
AT1G70940	-0.758211	-0.365623	1.12383	#N/A	#N/A
AT1G70980	-0.735061	-0.205608	0.940669	#N/A	#N/A
AT1G71030	-0.815692	-0.372417	1.18811	#N/A	#N/A
AT1G71080	-0.831384	-0.379053	1.21044	#N/A	#N/A
[truncated: 2,719 more rows]

## Sheet: 3343 down-regulated genes
locusID	Day_9	Day_12	Day_15	SA_responsive_genes
AT1G01080	0.876913	0.0197201	-0.896633	down
AT1G02180	1.08131	-0.0526064	-1.02871	down
AT1G02720	1.09891	-0.00206369	-1.09685	down
AT1G03270	1.12008	-0.0916352	-1.02845	down
AT1G04520	0.942478	0.176661	-1.11914	down
AT1G07320	1.15661	-0.129291	-1.02732	down
AT1G07820	0.822963	-0.0517745	-0.771188	down
AT1G09750	1.06756	0.0177504	-1.08531	down
AT1G10370	0.853091	0.085837	-0.938928	down
AT1G10657	1.15134	-0.179555	-0.971786	down
AT1G10930	0.913269	-0.175322	-0.737947	down
AT1G11545	0.964838	0.195184	-1.16002	down
AT1G12244	0.927903	0.0531413	-0.981044	down
AT1G13650	0.65236	0.0831489	-0.735509	down
AT1G14700	0.898327	0.123485	-1.02181	down
AT1G15290	0.8427	0.00994522	-0.852646	down
AT1G16520	1.18437	-0.180304	-1.00406	down
AT1G19150	0.8383	0.347217	-1.18552	down
AT1G19970	1.06758	0.0056871	-1.07327	down
AT1G20610	1.25087	-0.300415	-0.95045	down
AT1G20870	1.10566	-0.205113	-0.900546	down
AT1G21880	1.14619	-0.219481	-0.926713	down
AT1G23205	1.09676	-0.158877	-0.937878	down
AT1G26100	1.03447	-0.148764	-0.88571	down
AT1G26230	0.740046	-0.146949	-0.593097	down
AT1G27030	1.16664	-0.22538	-0.941261	down
AT1G27210	1.06993	0.0482915	-1.11823	down
AT1G27950	0.710577	0.560884	-1.27146	down
AT1G28290	1.13894	-0.1403	-0.998641	down
AT1G29070	0.984753	0.161989	-1.14674	down
AT1G29980	1.03714	-0.0543898	-0.982753	down
AT1G30520	1.21889	-0.159152	-1.05974	down
AT1G30530	0.928448	-0.0441026	-0.884345	down
AT1G33040	1.05931	-0.0467491	-1.01256	down
AT1G33170	1.0089	-0.131217	-0.877686	down
AT1G45191	1.08383	-0.152371	-0.931454	down
AT1G45201	0.314206	0.375238	-0.689444	down
AT1G47900	0.964884	-0.0790152	-0.885869	down
AT1G48350	1.0654	0.036099	-1.1015	down
AT1G49430	1.00356	-0.00818148	-0.995377	down
AT1G49510	1.08826	-0.055258	-1.03301	down
AT1G53520	1.12093	0.0247878	-1.14572	down
AT1G54010	1.14142	-0.0341392	-1.10728	down
AT1G55140	1.14338	-0.151355	-0.992028	down
AT1G55260	1.10105	0.00592813	-1.10698	down
AT1G55330	0.598453	0.0353144	-0.633767	down
AT1G55490	1.09436	-0.191782	-0.902581	down
AT1G57820	1.15	-0.113159	-1.03684	down
AT1G60270	1.11718	-0.235905	-0.881274	down
AT1G60590	1.0497	-0.17459	-0.875115	down
AT1G60600	1.03828	-0.211552	-0.826731	down
AT1G63470	1.12295	-0.199288	-0.923664	down
AT1G64200	0.236392	0.674195	-0.910586	down
AT1G64640	0.672134	0.310699	-0.982833	down
AT1G65060	1.18857	-0.280131	-0.908441	down
AT1G65370	0.952112	-0.0106435	-0.941468	down
AT1G65900	1.01055	-0.0810222	-0.929528	down
AT1G66820	0.650136	0.249166	-0.899303	down
AT1G68890	0.93879	-0.167794	-0.770996	down
AT1G69523	0.849472	0.0255079	-0.87498	down
AT1G69700	1.1322	-0.0191993	-1.113	down
AT1G70280	0.969446	0.0745728	-1.04402	down
AT1G70370	0.884292	0.24611	-1.1304	down
AT1G71720	0.785902	-0.000499183	-0.785402	down
AT1G71830	1.05984	-0.0937121	-0.966127	down
AT1G74030	0.979166	0.0713618	-1.05053	down
AT1G74070	0.708271	0.242692	-0.950963	down
AT1G77580	0.80294	-0.00247439	-0.800466	down
AT1G78170	0.649254	-0.037716	-0.611538	down
AT1G78180	0.886354	0.000469095	-0.886824	down
AT1G78370	0.563733	0.513056	-1.07679	down
AT1G80050	0.558592	0.478854	-1.03745	down
AT2G01890	1.08062	-0.0333458	-1.04727	down
AT2G01918	1.01753	0.152052	-1.16959	down
AT2G02100	1.00398	-0.0715739	-0.932405	down
AT2G05210	0.879399	-0.0105952	-0.868804	down
AT2G05790	1.19899	-0.108343	-1.09064	down
AT2G05990	1.06051	-0.111974	-0.948541	down
AT2G10940	1.02917	-0.0746722	-0.954498	down
AT2G13820	1.2036	-0.14406	-1.05954	down
AT2G14890	1.16084	-0.121187	-1.03965	down
AT2G15090	1.01265	-0.0685056	-0.944149	down
AT2G17300	0.739224	-0.0138316	-0.725392	down
AT2G18890	1.14649	-0.0703925	-1.0761	down
AT2G19170	1.07802	-0.202427	-0.875593	down
AT2G19400	0.864324	-0.0281755	-0.836149	down
AT2G19780	0.901251	0.0230107	-0.924261	down
AT2G20290	0.89666	-0.105489	-0.791171	down
AT2G21050	1.20474	-0.202374	-1.00237	down
AT2G21860	0.741777	0.0181993	-0.759977	down
AT2G22170	0.997731	0.172348	-1.17008	down
AT2G23000	0.876705	0.00299655	-0.879701	down
AT2G23560	0.416875	0.796497	-1.21337	down
AT2G24050	0.959026	-0.0566648	-0.902361	down
AT2G24060	1.14714	-0.117018	-1.03012	down
AT2G25840	1.1605	-0.123994	-1.0365	down
AT2G26180	1.15448	-0.164926	-0.989554	down
AT2G27402	1.14989	-0.0619588	-1.08794	down
AT2G28150	0.961954	0.0279182	-0.989872	down
AT2G28410	1.136	-0.137818	-0.998177	down
AT2G28470	0.882993	-0.165267	-0.717726	down
AT2G28950	1.12306	-0.0316652	-1.09139	down
AT2G29180	1.09682	-0.141058	-0.955758	down
AT2G29890	1.11146	-0.163233	-0.94823	down
AT2G30695	1.06085	-0.189142	-0.871709	down
AT2G31170	0.988019	-0.150902	-0.837117	down
AT2G32640	1.05061	-0.141057	-0.909548	down
AT2G32765	1.07959	-0.176096	-0.903494	down
AT2G33330	1.0276	0.0108046	-1.03841	down
AT2G34060	0.317073	0.623505	-0.940578	down
AT2G34170	1.13044	-0.212489	-0.917947	down
AT2G34620	0.574699	0.627513	-1.20221	down
AT2G35120	1.12196	-0.206796	-0.915167	down
AT2G35500	0.961582	-0.0367517	-0.92483	down
AT2G35860	0.839313	0.200021	-1.03933	down
AT2G35960	0.606904	0.0414672	-0.648371	down
AT2G36145	0.851093	0.266141	-1.11723	down
AT2G36200	1.17277	-0.247786	-0.924982	down
AT2G36230	0.906557	-0.109325	-0.797232	down
AT2G36570	1.13855	-0.240429	-0.898124	down
AT2G36590	1.09719	-0.203986	-0.8932	down
AT2G36830	0.911107	0.366463	-1.27757	down
AT2G36870	1.03937	-0.00244239	-1.03693	down
AT2G37450	0.847526	-0.0676097	-0.779917	down
AT2G37640	0.793673	0.133158	-0.92683	down
AT2G38750	0.946419	0.182535	-1.12895	down
AT2G39330	0.540079	0.0695621	-0.609641	down
AT2G39900	1.09019	0.0428062	-1.13299	down
AT2G40690	1.155	-0.262007	-0.892996	down
AT2G40820	1.05451	-0.255934	-0.798578	down
AT2G41050	0.994439	-0.160227	-0.834212	down
AT2G41950	1.02892	-0.109187	-0.919729	down
AT2G42380	0.928243	0.165049	-1.09329	down
AT2G42900	0.673055	0.248497	-0.921552	down
AT2G43360	0.944524	0.0343673	-0.978891	down
AT2G43535	0.821995	0.0670948	-0.88909	down
AT2G43550	0.996324	0.137827	-1.13415	down
AT2G44650	1.12814	-0.140229	-0.987906	down
AT2G45470	1.02402	0.0684913	-1.09251	down
AT2G47500	1.13556	-0.261806	-0.873756	down
AT2G47750	1.18073	-0.209019	-0.971716	down
AT2G47780	1.09313	-0.00435509	-1.08877	down
AT2G47930	0.710314	0.247438	-0.957752	down
AT3G01440	0.805414	0.0824735	-0.887888	down
AT3G02110	1.22003	-0.229398	-0.990632	down
AT3G02870	0.687583	0.266498	-0.954081	down
AT3G03780	0.679352	0.219359	-0.898711	down
AT3G04550	0.511549	-0.0580349	-0.453514	down
AT3G06880	1.10356	-0.205023	-0.898537	down
AT3G07320	1.17865	-0.216949	-0.9617	down
AT3G07540	1.19269	-0.18237	-1.01032	down
AT3G08600	1.08143	-0.111262	-0.970172	down
AT3G12145	0.920276	0.168383	-1.08866	down
AT3G12685	0.917752	0.0352565	-0.953008	down
AT3G13120	1.06526	-0.00623478	-1.05902	down
AT3G14210	0.91433	-0.0821002	-0.83223	down
AT3G16250	0.849346	0.321772	-1.17112	down
AT3G16470	0.461731	0.357427	-0.819158	down
AT3G17640	0.574798	0.0473253	-0.622123	down
AT3G18130	1.14219	-0.184082	-0.95811	down
AT3G18900	1.08823	-0.102773	-0.985457	down
AT3G20015	0.800074	0.000489042	-0.800563	down
AT3G20640	0.705051	0.144215	-0.849266	down
AT3G21870	0.629614	0.368621	-0.998235	down
AT3G22142	0.230184	0.560141	-0.790325	down
AT3G22790	1.0916	-0.243511	-0.84809	down
AT3G27360	1.17092	-0.246349	-0.924574	down
AT3G27850	1.00486	0.00842651	-1.01329	down
AT3G28900	1.13607	-0.186749	-0.949316	down
AT3G44970	0.948961	0.156911	-1.10587	down
AT3G45430	1.0966	-0.133847	-0.962758	down
AT3G45930	1.0649	-0.0957489	-0.969156	down
AT3G46490	0.764636	0.393265	-1.1579	down
AT3G47650	1.00691	0.0216771	-1.02858	down
AT3G48350	0.909796	0.0107787	-0.920575	down
AT3G49260	1.15451	-0.245269	-0.909243	down
AT3G49650	0.985304	-0.0310897	-0.954214	down
AT3G49670	0.997765	-0.149716	-0.848049	down
AT3G49680	0.9388	0.0497298	-0.988529	down
AT3G50685	0.489818	0.49146	-0.981278	down
AT3G52150	1.06974	-0.0474194	-1.02232	down
AT3G53130	0.896351	-0.0659365	-0.830415	down
AT3G53170	0.927706	-0.0637964	-0.86391	down
AT3G53530	1.19968	-0.238333	-0.961349	down
AT3G53650	1.19705	-0.169517	-1.02753	down
AT3G53680	0.88252	0.166258	-1.04878	down
AT3G53750	1.05992	0.0554076	-1.11533	down
AT3G53900	1.15967	-0.14855	-1.01112	down
AT3G54400	1.21764	-0.247358	-0.970283	down
AT3G54560	1.21959	-0.230209	-0.989379	down
AT3G56090	1.06507	-0.00292664	-1.06214	down
AT3G56300	0.997046	0.0802665	-1.07731	down
AT3G56370	1.11487	-0.203167	-0.911706	down
AT3G57780	0.851493	-0.135381	-0.716112	down
AT3G57860	1.18032	-0.228113	-0.952205	down
AT3G60210	1.12294	-0.123743	-0.999194	down
AT3G60245	1.055	-0.124811	-0.930187	down
AT3G60290	0.818804	0.169737	-0.988542	down
AT3G61920	1.12722	-0.252497	-0.874723	down
AT3G63160	0.585689	0.290253	-0.875942	down
AT3G63200	1.125	-0.155848	-0.969153	down
AT3G63510	1.10001	-0.201127	-0.898882	down
AT4G00755	1.02028	-0.206426	-0.813856	down
AT4G00810	1.15111	-0.14184	-1.00927	down
AT4G01080	0.181322	0.506256	-0.687578	down
AT4G01310	1.12176	-0.0318954	-1.08987	down
AT4G01580	1.15211	-0.179055	-0.973051	down
AT4G08685	0.95439	0.156061	-1.11045	down
AT4G10480	1.07828	-0.213053	-0.86523	down
AT4G12730	0.599217	0.433313	-1.03253	down
AT4G12830	0.386305	0.28429	-0.670596	down
AT4G12880	0.414544	0.435315	-0.849858	down
AT4G12970	1.11075	-0.0596126	-1.05114	down
AT4G12980	0.676977	-0.0599541	-0.617023	down
AT4G14090	1.03798	-0.210224	-0.827757	down
AT4G14310	1.16483	-0.261261	-0.903573	down
AT4G15450	0.802791	-0.0119071	-0.790884	down
AT4G15620	1.09197	-0.0779299	-1.01404	down
AT4G16140	1.25149	-0.285313	-0.966179	down
AT4G17030	0.324382	0.475588	-0.79997	down
AT4G17390	1.09521	-0.126749	-0.96846	down
AT4G17560	1.11422	-0.017457	-1.09677	down
AT4G17600	0.933397	0.112588	-1.04599	down
AT4G18970	1.12864	-0.0785812	-1.05006	down
AT4G19120	0.653423	-0.0445334	-0.60889	down
AT4G20430	1.17919	-0.245664	-0.933522	down
AT4G20940	1.16499	-0.155013	-1.00998	down
AT4G22130	0.945864	-0.0545258	-0.891338	down
AT4G23490	0.916705	-0.0730166	-0.843689	down
AT4G24750	1.0767	-0.134469	-0.942232	down
AT4G24830	0.995881	-0.127939	-0.867942	down
AT4G25260	0.906058	-0.0402154	-0.865842	down
AT4G25700	0.989538	-0.106172	-0.883366	down
AT4G25890	1.03745	0.0341798	-1.07163	down
AT4G26230	1.06466	-0.0653657	-0.999292	down
AT4G27370	1.00482	-0.113656	-0.891165	down
AT4G27440	1.05023	0.0169584	-1.06719	down
AT4G27560	0.86977	-0.0333284	-0.836441	down
AT4G27720	0.57864	0.495648	-1.07429	down
AT4G28080	0.985581	0.0181557	-1.00374	down
AT4G28250	1.05764	-0.136321	-0.921321	down
AT4G28360	1.17506	-0.181504	-0.993552	down
AT4G28660	0.828801	0.18502	-1.01382	down
AT4G28780	1.12581	-0.214091	-0.911724	down
AT4G29060	0.761411	-0.164299	-0.597112	down
AT4G29700	0.70145	0.0088418	-0.710292	down
AT4G30020	0.620279	0.181051	-0.80133	down
AT4G30610	1.17272	-0.137961	-1.03476	down
AT4G30620	1.02115	0.0807797	-1.10193	down
AT4G31360	1.14838	-0.166354	-0.982031	down
AT4G31700	1.1651	-0.234059	-0.931037	down
AT4G32840	1.07951	-0.0955549	-0.983957	down
AT4G32980	0.595178	-0.00495584	-0.590222	down
AT4G34090	1.05498	0.0596844	-1.11467	down
AT4G34220	1.12873	-0.0222449	-1.10649	down
AT4G34900	1.00635	-0.150482	-0.855868	down
AT4G36240	0.747829	0.158043	-0.905873	down
AT4G36360	0.998676	-0.105105	-0.89357	down
AT4G37080	0.92632	-0.0280546	-0.898265	down
AT4G37110	0.998121	0.0667969	-1.06492	down
AT4G38160	1.16731	-0.236671	-0.930643	down
AT4G38400	0.507218	-0.0497601	-0.457458	down
AT4G38430	1.15067	-0.183826	-0.966847	down
AT4G38660	1.19344	-0.217843	-0.975594	down
AT4G39250	0.966942	-0.122072	-0.84487	down
AT4G39510	0.804256	0.0506391	-0.854895	down
AT4G39630	1.13576	-0.0379252	-1.09783	down
AT4G39710	1.13532	-0.105427	-1.0299	down
AT5G01015	1.14483	-0.108444	-1.03639	down
AT5G02940	0.814717	-0.0899307	-0.724786	down
AT5G04530	1.13259	-0.231312	-0.901279	down
AT5G05270	1.21479	-0.265556	-0.949235	down
AT5G05740	0.971568	-0.100083	-0.871485	down
AT5G06270	0.991257	-0.0426106	-0.948646	down
AT5G06670	0.704684	-0.116497	-0.588187	down
AT5G09820	0.958643	-0.174354	-0.784289	down
AT5G10080	0.932329	-0.144967	-0.787361	down
AT5G10390	1.06528	0.0164957	-1.08178	down
AT5G10400	1.18497	-0.173772	-1.0112	down
AT5G10690	1.18343	-0.230788	-0.952646	down
AT5G11450	1.19038	-0.186545	-1.00383	down
AT5G11550	0.993049	-0.109149	-0.8839	down
AT5G12900	1.08969	-0.0992503	-0.990445	down
AT5G13140	0.944964	0.295412	-1.24038	down
AT5G13930	1.03155	-0.0643147	-0.967234	down
AT5G14610	1.01334	-0.10908	-0.904259	down
AT5G14910	1.11066	-0.2131	-0.897556	down
AT5G15780	1.14454	-0.170558	-0.973977	down
AT5G16000	1.01077	0.0370343	-1.04781	down
AT5G16040	0.693582	-0.0995354	-0.594046	down
AT5G17870	1.11594	-0.0674453	-1.0485	down
AT5G18570	1.0087	-0.173591	-0.835114	down
AT5G18660	0.975598	0.11601	-1.09161	down
AT5G19090	1.14876	-0.143693	-1.00507	down
AT5G19730	1.10769	-0.118927	-0.988764	down
AT5G20740	1.14894	-0.237538	-0.911406	down
AT5G22340	1.20991	-0.152103	-1.05781	down
AT5G22640	0.930828	-0.134773	-0.796054	down
AT5G22880	0.984049	0.0207124	-1.00476	down
AT5G23740	1.12244	-0.187012	-0.935423	down
AT5G23860	0.695337	0.302215	-0.997552	down
AT5G24105	1.17458	-0.194524	-0.980058	down
AT5G24314	0.990949	0.114834	-1.10578	down
AT5G24420	0.621463	0.310491	-0.931954	down
AT5G24770	1.10907	-0.253101	-0.855964	down
AT5G25590	1.04624	-0.187801	-0.858443	down
AT5G26790	1.09798	-0.153823	-0.944157	down
AT5G26850	1.02356	-0.197426	-0.826136	down
AT5G27390	1.18463	-0.220236	-0.964398	down
AT5G35740	1.1932	-0.220576	-0.97262	down
AT5G38420	0.616194	0.573714	-1.18991	down
AT5G38430	0.790754	0.299545	-1.0903	down
AT5G39210	0.825902	-0.141266	-0.684637	down
AT5G40150	0.912814	0.103023	-1.01584	down
AT5G40610	0.997854	-0.0285761	-0.969278	down
AT5G42720	1.08765	-0.0698287	-1.01782	down
AT5G45650	0.670718	0.340217	-1.01094	down
AT5G45680	0.763869	0.461925	-1.22579	down
AT5G45930	0.986397	0.0229224	-1.00932	down
AT5G46570	0.849712	0.0229187	-0.872631	down
AT5G46700	1.12222	-0.0925306	-1.02969	down
AT5G47190	1.15003	-0.0755405	-1.07449	down
AT5G47930	1.13468	-0.182623	-0.952056	down
AT5G48490	0.866442	0.140303	-1.00675	down
AT5G48600	0.973422	-0.156375	-0.817047	down
AT5G49390	0.79132	0.0182612	-0.803494	down
AT5G50370	1.01944	0.0441739	-1.06362	down
AT5G50740	1.05013	-0.0669783	-0.983152	down
AT5G51560	1.20038	-0.175879	-1.0245	down
AT5G52010	0.672425	-0.0653298	-0.607095	down
AT5G53486	0.824618	0.102165	-0.926783	down
AT5G55120	1.11065	-0.0964846	-1.01416	down
AT5G55510	1.04133	0.048534	-1.08987	down
AT5G55730	1.1057	-0.205785	-0.899914	down
AT5G56580	1.24964	-0.282346	-0.967298	down
AT5G57030	0.832083	0.116619	-0.948702	down
AT5G58250	1.08525	-0.0876205	-0.997634	down
AT5G59690	1.09382	0.0256575	-1.11948	down
AT5G59870	1.04856	0.0635127	-1.11207	down
AT5G59970	1.06871	-0.161472	-0.907237	down
AT5G60670	1.1325	-0.177415	-0.955081	down
AT5G60690	0.913473	-0.0643722	-0.8491	down
AT5G60890	0.452	0.176056	-0.628056	down
AT5G61170	1.1662	-0.173801	-0.992398	down
AT5G61300	0.980079	-0.186384	-0.793695	down
AT5G62550	1.21022	-0.229974	-0.980249	down
AT5G62700	1.08477	0.0556665	-1.14043	down
AT5G62840	0.903405	0.0640645	-0.96747	down
AT5G65350	0.913623	0.00875423	-0.922378	down
AT5G65360	1.09097	-0.024747	-1.06623	down
AT5G66470	0.948564	-0.180358	-0.768206	down
AT5G66750	1.13778	-0.146043	-0.991735	down
AT5G67070	1.02946	0.0720694	-1.10153	down
AT5G67280	0.839667	-0.0664959	-0.773171	down
AT1G01100	1.20263	-0.365304	-0.837329	down
AT1G01320	0.827251	-0.237811	-0.58944	down
AT1G01970	0.940408	-0.234623	-0.705785	down
AT1G02150	1.11677	-0.32891	-0.787859	down
AT1G02280	1.24868	-0.392973	-0.855704	down
AT1G02690	1.29175	-0.543507	-0.748244	down
AT1G02730	1.25891	-0.410513	-0.848394	down
AT1G03110	1.17193	-0.222623	-0.949311	down
AT1G03310	0.761638	-0.17395	-0.587688	down
AT1G03360	1.00765	-0.667411	-0.340234	down
AT1G03780	1.26021	-0.421421	-0.83879	down
AT1G04270	1.22149	-0.394186	-0.827305	down
AT1G06080	1.12551	-0.416765	-0.708747	down
AT1G06190	1.18474	-0.464805	-0.719935	down
AT1G06360	1.29607	-0.559137	-0.73693	down
AT1G06550	1.26574	-0.39441	-0.87133	down
AT1G07050	0.80015	-0.2415	-0.55865	down
AT1G07780	1.09359	-0.425156	-0.668437	down
AT1G07790	1.19776	-0.392531	-0.805228	down
AT1G08560	1.29397	-0.37958	-0.914389	down
AT1G08610	0.555399	-0.65336	0.0979614	down
AT1G08920	1.05195	-0.509754	-0.542201	down
AT1G09470	1.28633	-0.51586	-0.770471	down
AT1G09590	1.15096	-0.280908	-0.870052	down
AT1G09800	0.903516	-0.40206	-0.501456	down
AT1G09900	0.75639	-0.370871	-0.385519	down
AT1G10522	1.13543	-0.513354	-0.622077	down
AT1G10640	1.31099	-0.548331	-0.762657	down
AT1G10780	1.27347	-0.527996	-0.745477	down
AT1G11130	1.05902	-0.327765	-0.731259	down
AT1G11430	1.05788	-0.181721	-0.876155	down
AT1G11600	1.23254	-0.616271	-0.616271	down
AT1G11820	0.985835	-0.420838	-0.564997	down
AT1G12020	0.862797	-0.247934	-0.614863	down
AT1G12330	1.07002	-0.193578	-0.876445	down
AT1G12770	1.04435	-0.482758	-0.561594	down
AT1G12775	0.949033	-0.424677	-0.524356	down
AT1G12860	1.13997	-0.346503	-0.793463	down
AT1G13270	1.06408	-0.65026	-0.413817	down
AT1G13920	0.566534	-0.389492	-0.177042	down
AT1G14030	0.990348	-0.300359	-0.68999	down
AT1G14430	1.1984	-0.406362	-0.792037	down
AT1G14440	1.15091	-0.506606	-0.644301	down
AT1G14900	1.21145	-0.439923	-0.771527	down
AT1G15570	1.29863	-0.422361	-0.876272	down
AT1G15930	1.12446	-0.501674	-0.622788	down
AT1G16350	0.931584	-0.429654	-0.50193	down
AT1G16390	0.628255	-0.359405	-0.26885	down
AT1G17850	1.21736	-0.333543	-0.883819	down
AT1G17880	1.15932	-0.332725	-0.826599	down
AT1G18250	1.30718	-0.439931	-0.867251	down
AT1G18370	1.25875	-0.415256	-0.843489	down
AT1G18540	1.12811	-0.343576	-0.784536	down
AT1G18650	1.24579	-0.308421	-0.937371	down
AT1G20220	1.03027	-0.252192	-0.778081	down
AT1G20930	1.27327	-0.33507	-0.938196	down
AT1G23000	1.28935	-0.419665	-0.869689	down
AT1G24020	1.2706	-0.471666	-0.798933	down
AT1G24070	1.06424	-0.268907	-0.795335	down
AT1G25320	0.916489	-0.446883	-0.469606	down
AT1G25510	1.29019	-0.468358	-0.821836	down
AT1G27400	1.17844	-0.294995	-0.883449	down
AT1G28100	1.22464	-0.289545	-0.935098	down
AT1G28710	0.752179	-0.2825	-0.469678	down
AT1G30440	1.0463	-0.338322	-0.70798	down
AT1G32090	1.01601	-0.357881	-0.658125	down
AT1G32930	1.21575	-0.691526	-0.524221	down
AT1G34245	1.32999	-0.628267	-0.701722	down
AT1G35780	0.926591	-0.302647	-0.623944	down
AT1G43170	1.15248	-0.398974	-0.753507	down
AT1G44110	1.28155	-0.413717	-0.867835	down
AT1G48330	1.08374	-0.501375	-0.582364	down
AT1G48460	0.873418	-0.5384	-0.335018	down
AT1G49740	0.763246	-0.245075	-0.518171	down
AT1G49760	1.11901	-0.310616	-0.808392	down
AT1G50110	1.20399	-0.370118	-0.833874	down
AT1G50490	1.28839	-0.503526	-0.784863	down
AT1G50590	1.14557	-0.317733	-0.827841	down
AT1G51100	0.947584	-0.153664	-0.79392	down
AT1G52000	0.615843	-0.561633	-0.0542101	down
AT1G52030	1.01647	-0.424315	-0.592152	down
AT1G52100	1.30345	-0.523722	-0.779726	down
AT1G52150	0.954836	-0.67527	-0.279567	down
AT1G52300	1.09487	-0.288157	-0.806709	down
AT1G52750	1.09193	-0.243639	-0.848286	down
AT1G53070	1.13856	-0.297226	-0.841331	down
AT1G53800	0.861854	-0.189023	-0.672831	down
AT1G54050	1.1725	-0.279553	-0.892945	down
AT1G54310	1.16767	-0.685779	-0.481893	down
AT1G54385	1.23611	-0.491773	-0.744338	down
AT1G55360	1.05437	-0.338081	-0.716284	down
AT1G56045	0.962695	-0.208396	-0.754299	down
AT1G56110	0.727251	-0.410379	-0.316872	down
AT1G57660	1.1794	-0.296524	-0.882879	down
AT1G58380	1.07804	-0.325541	-0.752496	down
AT1G59840	1.11834	-0.339258	-0.779082	down
AT1G63640	0.939982	-0.254781	-0.685201	down
AT1G64355	1.1053	-0.216354	-0.888944	down
AT1G64450	1.11731	-0.396367	-0.720946	down
AT1G66250	0.9785	-0.27161	-0.70689	down
AT1G67040	1.23645	-0.358781	-0.877674	down
AT1G67660	1.02373	-0.38514	-0.638593	down
AT1G69040	0.854734	-0.21532	-0.639413	down
AT1G69200	1.03407	-0.464079	-0.569994	down
AT1G69400	1.16969	-0.624337	-0.545354	down
AT1G69420	1.15182	-0.250297	-0.901522	down
AT1G69690	1.15759	-0.401952	-0.755634	down
AT1G70200	0.759052	-0.232747	-0.526306	down
AT1G70270	1.08703	-0.511357	-0.575672	down
AT1G70430	1.14568	-0.32397	-0.821713	down
AT1G70710	1.24598	-0.450775	-0.795209	down
AT1G72040	0.904548	-0.828077	-0.0764715	down
AT1G72370	1.1611	-0.426296	-0.734808	down
AT1G72670	1.30008	-0.447286	-0.852792	down
AT1G72970	1.19315	-0.412195	-0.780953	down
AT1G73230	1.15545	-0.230353	-0.925093	down
AT1G73620	1.2778	-0.429204	-0.848599	down
AT1G74850	0.842405	-0.365276	-0.477128	down
AT1G75120	0.8882	-0.349499	-0.538701	down
AT1G75710	1.09857	-0.321374	-0.777197	down
AT1G75780	1.2208	-0.350229	-0.870569	down
AT1G76280	0.824394	-0.272896	-0.551498	down
AT1G76310	1.25823	-0.344248	-0.913981	down
AT1G76540	1.26547	-0.296974	-0.968496	down
AT1G76790	1.04356	-0.454461	-0.589098	down
AT1G77720	1.08836	-0.477818	-0.610546	down
AT1G78260	1.19566	-0.283348	-0.912313	down
AT1G79150	0.670555	-0.270133	-0.400422	down
AT1G80080	1.21641	-0.528921	-0.687491	down
AT2G02980	1.07511	-0.41062	-0.664493	down
AT2G14247	1.24506	-0.519256	-0.725803	down
AT2G14660	0.82454	-0.150626	-0.673915	down
AT2G14860	1.2342	-0.336865	-0.897337	down
AT2G14880	1.03734	-0.327801	-0.709541	down
AT2G16270	0.967159	-0.49248	-0.474679	down
AT2G16850	1.27544	-0.30578	-0.969657	down
AT2G18940	0.861297	-0.243182	-0.618115	down
AT2G19670	0.977454	-0.278145	-0.69931	down
AT2G19750	1.08824	-0.378519	-0.709718	down
AT2G20450	1.14474	-0.2073	-0.937444	down
AT2G20635	1.27042	-0.374896	-0.895522	down
AT2G21580	1.14389	-0.315862	-0.828029	down
AT2G22650	1.13601	-0.767164	-0.368849	down
AT2G22890	0.810689	-0.533825	-0.276864	down
AT2G23010	1.09169	-0.317464	-0.774226	down
AT2G24120	0.828702	-0.495981	-0.332721	down
AT2G25060	1.25461	-0.454571	-0.800038	down
AT2G25210	1.12288	-0.248875	-0.874006	down
AT2G25880	1.28786	-0.554532	-0.73333	down
AT2G26330	1.19383	-0.368984	-0.824842	down
AT2G26760	1.28656	-0.38517	-0.90139	down
AT2G27040	1.0039	-0.249936	-0.753965	down
AT2G27385	1.2533	-0.613995	-0.639303	down
AT2G27710	1.2096	-0.346381	-0.863215	down
AT2G27840	1.06756	-0.29787	-0.769686	down
AT2G27970	1.23463	-0.308657	-0.92597	down
AT2G28000	1.15296	-0.250823	-0.902132	down
AT2G28620	1.18075	-0.37157	-0.809184	down
AT2G28790	1.25267	-0.378608	-0.874057	down
AT2G28900	1.06451	-0.168215	-0.896292	down
AT2G29550	1.05992	-0.204463	-0.85546	down
AT2G29630	0.704963	-0.475579	-0.229384	down
AT2G31150	0.696149	-0.147244	-0.548906	down
AT2G31890	0.678414	-0.64759	-0.0308242	down
AT2G32060	1.19088	-0.325063	-0.865822	down
AT2G32230	1.22257	-0.436401	-0.786169	down
AT2G33370	1.15208	-0.338435	-0.813644	down
AT2G33400	1.26529	-0.411048	-0.854241	down
AT2G33560	1.2343	-0.361184	-0.873112	down
AT2G33620	1.27404	-0.603603	-0.670434	down
AT2G34190	1.24897	-0.309823	-0.939151	down
AT2G34640	0.908474	-0.302657	-0.605817	down
AT2G34710	1.11946	-0.458723	-0.660741	down
AT2G35040	0.883676	-0.331512	-0.552164	down
AT2G35130	0.926205	-0.37574	-0.550464	down
AT2G36026	1.25947	-0.470615	-0.78886	down
AT2G36350	1.08513	-0.701199	-0.383935	down
AT2G37080	0.93109	-0.256538	-0.674553	down
AT2G37190	1.14471	-0.241937	-0.902774	down
AT2G37220	0.996279	-0.133408	-0.86287	down
AT2G37270	1.19943	-0.342256	-0.857174	down
AT2G37380	1.19988	-0.350986	-0.848896	down
AT2G37390	1.29972	-0.559029	-0.740689	down
AT2G37470	1.02033	-0.133721	-0.886605	down
AT2G37600	1.18859	-0.433538	-0.755048	down
AT2G37790	1.08344	-0.252803	-0.830638	down
AT2G38530	1.16264	-0.561263	-0.601377	down
AT2G38870	1.25975	-0.34972	-0.910029	down
AT2G38995	1.20214	-0.368001	-0.834135	down
AT2G39390	1.17686	-0.260954	-0.915906	down
AT2G40205	1.13945	-0.297628	-0.841823	down
AT2G40435	1.07763	-0.604238	-0.473394	down
AT2G40590	1.13146	-0.235569	-0.895891	down
AT2G41340	1.31782	-0.512241	-0.805575	down
AT2G41550	1.05856	-0.372656	-0.685903	down
AT2G41650	1.17155	-0.184735	-0.986818	down
AT2G41720	0.949926	-0.213787	-0.736138	down
AT2G41840	1.12559	-0.419085	-0.706508	down
AT2G41990	0.670953	-0.349027	-0.321926	down
AT2G42110	1.27671	-0.385005	-0.891705	down
AT2G42170	1.00046	-0.232479	-0.767985	down
AT2G42530	0.870638	-0.971706	0.101068	down
AT2G42570	1.26414	-0.375826	-0.888317	down
AT2G42840	1.32869	-0.635838	-0.692852	down
AT2G43110	1.02385	-0.400749	-0.623104	down
AT2G43120	0.974186	-0.557198	-0.416988	down
AT2G43800	1.22615	-0.36535	-0.860796	down
AT2G44040	1.19878	-0.260074	-0.938707	down
AT2G44640	1.24359	-0.378079	-0.865507	down
AT2G45340	0.839774	-0.367868	-0.471906	down
AT2G45970	1.10472	-0.242328	-0.862388	down
AT2G47240	1.14479	-0.408895	-0.735895	down
AT2G47610	1.16329	-0.271231	-0.892061	down
AT2G48120	1.03604	-0.299894	-0.736144	down
AT3G01710	1.3044	-0.471651	-0.832753	down
AT3G02120	1.25052	-0.357251	-0.893266	down
AT3G02450	0.761947	-0.295004	-0.466943	down
AT3G02640	1.30179	-0.431468	-0.87032	down
AT3G03130	1.2278	-0.457016	-0.770788	down
AT3G03630	1.07507	-0.479555	-0.595518	down
AT3G03710	0.939784	-0.390231	-0.549554	down
AT3G04260	0.723363	-0.380543	-0.34282	down
AT3G04290	1.32983	-0.608907	-0.720924	down
AT3G04920	1.24258	-0.436472	-0.80611	down
AT3G05060	0.879584	-0.457878	-0.421707	down
AT3G05130	0.577923	-0.402274	-0.175649	down
AT3G05180	1.05645	-0.295236	-0.761213	down
AT3G05190	1.19228	-0.322597	-0.869682	down
AT3G05330	1.22702	-0.483965	-0.743057	down
AT3G05400	1.21569	-0.455959	-0.759736	down
AT3G05560	1.21263	-0.328446	-0.884181	down
AT3G05590	1.21472	-0.385556	-0.829162	down
AT3G05600	1.32802	-0.626977	-0.701041	down
AT3G05890	1.28925	-0.557581	-0.731667	down
AT3G06030	1.28529	-0.386571	-0.898717	down
AT3G06130	1.27762	-0.333339	-0.94428	down
AT3G06160	1.18502	-0.374891	-0.810125	down
AT3G06530	0.651488	-0.42279	-0.228698	down
AT3G06700	1.16942	-0.2959	-0.873519	down
AT3G06730	1.15294	-0.497961	-0.654977	down
AT3G06840	1.20897	-0.297814	-0.911153	down
AT3G06980	0.912314	-0.175479	-0.736835	down
AT3G07110	1.21865	-0.382428	-0.836223	down
AT3G08770	1.30959	-0.52839	-0.781201	down
AT3G10160	0.997511	-0.27393	-0.72358	down
AT3G10610	1.24168	-0.387625	-0.854052	down
AT3G11250	1.04321	-0.292619	-0.750586	down
AT3G11490	1.19961	-0.360657	-0.838954	down
AT3G11510	1.11274	-0.243759	-0.868976	down
AT3G11940	1.11028	-0.533678	-0.576604	down
AT3G11964	0.686169	-0.362989	-0.32318	down
AT3G12110	0.957703	-0.323148	-0.634555	down
AT3G12700	1.22671	-0.424154	-0.80256	down
AT3G12870	1.3036	-0.435961	-0.867638	down
AT3G12930	1.08781	-0.186201	-0.90161	down
AT3G13175	1.30049	-0.498557	-0.801934	down
AT3G13180	1.15696	-0.266983	-0.889976	down
AT3G13510	0.753633	-0.254464	-0.499169	down
AT3G14190	1.25357	-0.454108	-0.799467	down
AT3G14330	0.97426	-0.318112	-0.656148	down
AT3G14600	1.127	-0.666124	-0.460872	down
AT3G14900	0.751493	-0.272422	-0.479072	down
AT3G15550	1.17532	-0.289076	-0.886246	down
AT3G16080	1.23955	-0.405025	-0.834525	down
AT3G16780	1.23196	-0.29685	-0.935111	down
AT3G17160	1.05882	-0.437072	-0.621744	down
AT3G17170	0.924065	-0.300759	-0.623306	down
AT3G17680	1.28655	-0.430158	-0.856396	down
AT3G17830	1.10085	-0.372146	-0.728705	down
AT3G18080	0.573296	-0.57532	0.00202389	down
AT3G18110	0.822856	-0.242234	-0.580622	down
AT3G18390	1.00454	-0.224484	-0.780056	down
AT3G18600	0.717984	-0.565912	-0.152072	down
AT3G18680	1.10629	-0.449383	-0.656912	down
AT3G18850	1.19981	-0.306526	-0.893284	down
AT3G18960	1.3135	-0.560769	-0.752731	down
AT3G19100	1.19619	-0.378564	-0.817628	down
AT3G19180	1.21108	-0.341956	-0.869125	down
AT3G19590	1.11176	-0.319745	-0.792015	down
AT3G20260	1.23634	-0.379484	-0.856855	down
AT3G20440	0.753808	-0.534731	-0.219077	down
AT3G20670	1.25364	-0.371637	-0.882003	down
AT3G20810	0.673724	-0.643768	-0.0299557	down
AT3G21100	0.860479	-0.416933	-0.443546	down
AT3G21110	0.927749	-0.360783	-0.566966	down
AT3G21200	1.24294	-0.300779	-0.942163	down
AT3G21300	1.29825	-0.641238	-0.657015	down
AT3G22150	1.1057	-0.417371	-0.688328	down
AT3G22230	1.0819	-0.392136	-0.689765	down
AT3G22760	1.28502	-0.477505	-0.807519	down
AT3G22880	1.31552	-0.564902	-0.750623	down
AT3G23730	0.762231	-0.498121	-0.26411	down
AT3G23760	1.19832	-0.219959	-0.97836	down
AT3G23830	1.25429	-0.47685	-0.777444	down
AT3G23890	1.21566	-0.376866	-0.838796	down
AT3G24830	1.16283	-0.510621	-0.652204	down
AT3G25480	1.17358	-0.257989	-0.915589	down
AT3G25710	1.10789	-0.27665	-0.831237	down
AT3G25980	1.2719	-0.319578	-0.952323	down
AT3G26932	0.671444	-0.331974	-0.339469	down
AT3G27180	0.892475	-0.399662	-0.492813	down
AT3G28220	1.17747	-0.270026	-0.907444	down
AT3G29185	1.05622	-0.226885	-0.829338	down
AT3G29590	1.29067	-0.500778	-0.789895	down
AT3G30180	0.888639	-0.212376	-0.676263	down
AT3G44590	1.18108	-0.274211	-0.906869	down
AT3G44750	0.971374	-0.446391	-0.524983	down
AT3G45030	1.09371	-0.350683	-0.743024	down
AT3G47450	0.994363	-0.404912	-0.589451	down
AT3G47640	0.647854	-0.174491	-0.473362	down
AT3G48500	0.879396	-0.489312	-0.390084	down
AT3G48870	1.16521	-0.458927	-0.706285	down
AT3G48930	1.16885	-0.30301	-0.865843	down
AT3G50960	1.19893	-0.349867	-0.849067	down
AT3G51280	1.30774	-0.458833	-0.848912	down
AT3G51290	1.21722	-0.337888	-0.879332	down
AT3G51720	1.18779	-0.277637	-0.910152	down
AT3G51740	1.22895	-0.305822	-0.92313	down
AT3G51870	1.13826	-0.550573	-0.587686	down
AT3G51930	1.26552	-0.312227	-0.953288	down
AT3G51950	0.790388	-0.333492	-0.456896	down
AT3G52170	0.921907	-0.38592	-0.535987	down
AT3G52580	1.25054	-0.390773	-0.85977	down
AT3G53190	1.30224	-0.4178	-0.884441	down
AT3G53380	1.20833	-0.331315	-0.87701	down
AT3G53460	1.18619	-0.593796	-0.592391	down
AT3G53740	1.22619	-0.451176	-0.775013	down
AT3G53890	1.20995	-0.322725	-0.887223	down
AT3G54090	0.934208	-0.465615	-0.468593	down
AT3G54180	1.27893	-0.352133	-0.926794	down
AT3G54710	1.28456	-0.493512	-0.791047	down
AT3G54910	0.684944	-0.245981	-0.438963	down
AT3G54990	1.04513	-0.358811	-0.686316	down
AT3G55280	1.21695	-0.38387	-0.833084	down
AT3G55750	1.16887	-0.217241	-0.951632	down
AT3G56020	1.09531	-0.229414	-0.865897	down
AT3G56070	1.06438	-0.465403	-0.598976	down
AT3G57150	0.70525	-0.387292	-0.317958	down
AT3G57180	0.886109	-0.3262	-0.559909	down
AT3G57830	1.02544	-0.495955	-0.52948	down
AT3G59040	1.02877	-0.319373	-0.709401	down
AT3G59670	0.872545	-0.574247	-0.298298	down
AT3G61100	1.11105	-0.473164	-0.63789	down
AT3G61150	1.01602	-0.424083	-0.591941	down
AT3G61650	1.01097	-0.167391	-0.843583	down
AT3G61950	1.18576	-0.405421	-0.780336	down
AT3G62910	1.1374	-0.197985	-0.939418	down
AT3G63130	0.871315	-0.284125	-0.587191	down
AT3G63450	1.11157	-0.376637	-0.734934	down
AT4G00370	0.987629	-0.178146	-0.809483	down
AT4G00480	1.29993	-0.524083	-0.775845	down
AT4G01130	1.03158	-0.245023	-0.786554	down
AT4G01410	1.20842	-0.408116	-0.800309	down
AT4G01730	1.28252	-0.396164	-0.886359	down
AT4G02290	1.26185	-0.394649	-0.867197	down
AT4G02400	0.716701	-0.336579	-0.380122	down
AT4G02790	1.04909	-0.248655	-0.800431	down
AT4G02800	1.30264	-0.464161	-0.838475	down
AT4G03100	1.28464	-0.452566	-0.832074	down
AT4G03205	1.10367	-0.292238	-0.811435	down
AT4G03210	1.02008	-0.493118	-0.526963	down
AT4G04350	0.748352	-0.217975	-0.530378	down
AT4G05190	1.23669	-0.377616	-0.859077	down
AT4G05520	1.22063	-0.490207	-0.730423	down
AT4G09060	1.26958	-0.424498	-0.845084	down
AT4G09510	1.22081	-0.429204	-0.791606	down
AT4G09730	0.648983	-0.410602	-0.238381	down
AT4G10630	1.17927	-0.360148	-0.819124	down
AT4G11080	1.19619	-0.361762	-0.834424	down
AT4G11320	1.26286	-0.479296	-0.783566	down
AT4G13170	1.1753	-0.364387	-0.810911	down
AT4G13370	1.25248	-0.530875	-0.721609	down
AT4G13410	1.23249	-0.405974	-0.826519	down
AT4G14200	1.09914	-0.278869	-0.820269	down
AT4G14770	1.1768	-0.355345	-0.821454	down
AT4G15000	1.21743	-0.34407	-0.873356	down
AT4G15210	1.25868	-0.490742	-0.76794	down
AT4G15440	0.976437	-0.179992	-0.796445	down
AT4G15830	1.25834	-0.323956	-0.934387	down
AT4G15910	0.997838	-0.896755	-0.101083	down
AT4G16141	1.18956	-0.265111	-0.924454	down
AT4G16390	0.903821	-0.235193	-0.668628	down
AT4G17470	1.25154	-0.4537	-0.797843	down
AT4G18100	1.15201	-0.306877	-0.845132	down
AT4G20130	1.08194	-0.400749	-0.68119	down
AT4G22120	0.841874	-0.514976	-0.326898	down
AT4G22880	1.27394	-0.472379	-0.80156	down
AT4G23500	1.22041	-0.40833	-0.812082	down
AT4G23740	1.11234	-0.289941	-0.822402	down
AT4G23750	1.05464	-0.47353	-0.581108	down
AT4G23800	1.23567	-0.411147	-0.824521	down
AT4G23940	1.16087	-0.324081	-0.836788	down
AT4G24175	1.06295	-0.352397	-0.710554	down
AT4G24610	1.08071	-0.611149	-0.469556	down
AT4G24790	0.994113	-0.435554	-0.558558	down
AT4G24810	0.874368	-0.295145	-0.579224	down
AT4G25270	0.81546	-0.282824	-0.532636	down
AT4G25630	1.14292	-0.5305	-0.612419	down
AT4G26140	0.851875	-0.481246	-0.370629	down
AT4G26370	1.09297	-0.309669	-0.783306	down
AT4G26660	1.24346	-0.360705	-0.882757	down
AT4G26670	1.01546	-0.259169	-0.756288	down
AT4G26760	1.18757	-0.274479	-0.913092	down
AT4G27090	1.02374	-0.542439	-0.4813	down
AT4G27730	0.764998	-0.7427	-0.0222981	down
AT4G29020	1.32893	-0.591243	-0.737692	down
AT4G29030	1.31229	-0.627845	-0.684447	down
AT4G29240	1.17562	-0.322654	-0.852967	down
AT4G29360	1.23503	-0.353902	-0.881131	down
AT4G29390	1.11909	-0.441293	-0.677795	down
AT4G29400	0.912639	-0.607127	-0.305512	down
AT4G30650	1.05206	-0.222695	-0.829361	down
AT4G30720	1.05415	-0.670065	-0.384083	down
AT4G31290	0.800259	-0.255657	-0.544602	down
AT4G31805	1.29982	-0.594937	-0.704887	down
AT4G31840	1.27584	-0.35124	-0.924602	down
AT4G31850	0.791599	-0.322078	-0.469521	down
AT4G32710	1.2433	-0.408054	-0.835243	down
AT4G32830	1.32052	-0.543598	-0.776927	down
AT4G33260	1.28033	-0.442796	-0.837533	down
AT4G33270	1.3038	-0.466182	-0.837622	down
AT4G33400	1.27216	-0.446033	-0.826124	down
AT4G34160	1.26681	-0.335394	-0.931413	down
AT4G34250	1.30779	-0.528301	-0.779491	down
AT4G34290	1.14718	-0.254841	-0.892342	down
AT4G35300	1.00651	-0.463837	-0.542673	down
AT4G35730	1.28685	-0.458557	-0.828297	down
AT4G36130	1.19099	-0.413121	-0.777871	down
AT4G36180	1.03874	-0.298171	-0.740566	down
AT4G36220	0.940671	-0.404817	-0.535855	down
AT4G37450	0.718417	-0.309484	-0.408933	down
AT4G37750	1.22095	-0.278319	-0.942635	down
AT4G38370	1.21871	-0.452546	-0.766166	down
AT4G39040	1.16045	-0.366251	-0.794195	down
AT4G39200	1.20153	-0.448632	-0.752901	down
AT5G01910	1.2745	-0.327835	-0.946669	down
AT5G02010	1.15088	-0.442774	-0.708104	down
AT5G02370	1.3133	-0.678359	-0.634944	down
AT5G02590	1.16992	-0.497277	-0.67264	down
AT5G02860	0.697107	-0.408211	-0.288896	down
AT5G03390	1.15913	-0.21674	-0.942385	down
AT5G03800	0.825667	-0.384231	-0.441436	down
AT5G04885	0.973485	-0.327842	-0.645643	down
AT5G06150	1.28979	-0.418285	-0.871509	down
AT5G07030	1.27594	-0.467361	-0.808575	down
AT5G07090	1.09585	-0.280004	-0.815843	down
AT5G07900	0.955648	-0.274061	-0.681587	down
AT5G08000	1.21579	-0.400019	-0.815773	down
AT5G08180	1.09945	-0.493726	-0.605721	down
AT5G08610	1.00492	-0.523322	-0.481598	down
AT5G08640	1.28504	-0.454289	-0.830747	down
AT5G10920	1.09957	-0.228286	-0.871286	down
AT5G11160	0.684722	-0.586365	-0.0983579	down
AT5G12440	1.13468	-0.520214	-0.614466	down
AT5G13290	1.11348	-0.726451	-0.387031	down
AT5G13400	0.970698	-0.118848	-0.85185	down
AT5G13840	1.2294	-0.405718	-0.823681	down
AT5G15510	1.29928	-0.441123	-0.858159	down
AT5G15530	1.28638	-0.413509	-0.872872	down
AT5G16130	1.14885	-0.270819	-0.878032	down
AT5G16190	1.29155	-0.392278	-0.899272	down
AT5G16250	1.29973	-0.397255	-0.902471	down
AT5G16715	1.00308	-0.318745	-0.684336	down
AT5G17160	1.13434	-0.281003	-0.853333	down
AT5G17220	1.21223	-0.361162	-0.851072	down
AT5G17700	1.1742	-0.405346	-0.768856	down
AT5G18700	1.11081	-0.257806	-0.853001	down
AT5G19170	1.30802	-0.467639	-0.840378	down
AT5G19740	0.761678	-0.764784	0.00310635	down
AT5G20130	1.0543	-0.323948	-0.730348	down
AT5G20630	1.18152	-0.229242	-0.952273	down
AT5G22440	1.26341	-0.451787	-0.811625	down
AT5G23310	1.20917	-0.391607	-0.817559	down
AT5G23800	1.03634	-0.315898	-0.720442	down
AT5G23820	1.23253	-0.218714	-1.01382	down
AT5G24000	1.21677	-0.310798	-0.905974	down
AT5G24060	1.06355	-0.487875	-0.575673	down
AT5G24780	1.21169	-0.341804	-0.869885	down
AT5G24850	1.09827	-0.25073	-0.847542	down
AT5G25090	1.3116	-0.488316	-0.823285	down
AT5G25475	1.32411	-0.707414	-0.616694	down
AT5G26220	1.21372	-0.324082	-0.889641	down
AT5G26670	1.18318	-0.303069	-0.880106	down
AT5G27120	0.701914	-0.56901	-0.132903	down
AT5G27330	0.874238	-0.233515	-0.640723	down
AT5G27550	1.22447	-0.48804	-0.736435	down
AT5G27850	1.22038	-0.38043	-0.839947	down
AT5G28300	0.934153	-0.537632	-0.396521	down
AT5G35220	0.99797	-0.231302	-0.766669	down
AT5G37010	1.22978	-0.366026	-0.863752	down
AT5G37020	0.778902	-0.297598	-0.481304	down
AT5G37630	1.12018	-0.397482	-0.722695	down
AT5G39550	1.20202	-0.291662	-0.910359	down
AT5G39840	0.56462	-0.38041	-0.18421	down
AT5G42240	1.08826	-0.551884	-0.536376	down
AT5G42800	1.20662	-0.46067	-0.745952	down
AT5G43020	1.18151	-0.396682	-0.784832	down
AT5G43070	1.09564	-0.198833	-0.896802	down
AT5G43810	1.03484	-0.435688	-0.59915	down
AT5G44040	1.1878	-0.610584	-0.577215	down
AT5G45040	1.22051	-0.28886	-0.931649	down
AT5G45670	1.28927	-0.517298	-0.771976	down
AT5G45700	1.30536	-0.453929	-0.851429	down
AT5G45775	1.25424	-0.405816	-0.848422	down
AT5G46580	0.796687	-0.242522	-0.554166	down
AT5G46690	1.02956	-0.254855	-0.774709	down
AT5G46880	1.18855	-0.359818	-0.828729	down
AT5G47500	1.31848	-0.577932	-0.740543	down
AT5G47700	1.19553	-0.280473	-0.915062	down
AT5G48360	1.2145	-0.3976	-0.816903	down
AT5G48470	0.730409	-0.36561	-0.364798	down
AT5G48480	0.903277	-0.73223	-0.171047	down
AT5G48880	1.25514	-0.496373	-0.758769	down
AT5G50250	0.988187	-0.249717	-0.73847	down
AT5G50280	0.942176	-0.457617	-0.48456	down
AT5G51100	1.16434	-0.451755	-0.712588	down
AT5G51600	1.30828	-0.489911	-0.818373	down
AT5G51750	1.21482	-0.388375	-0.826447	down
AT5G53210	1.31139	-0.582335	-0.729051	down
AT5G54060	1.20311	-0.346052	-0.857058	down
AT5G54180	1.12898	-0.256862	-0.872122	down
AT5G55180	1.13817	-0.708645	-0.429525	down
AT5G55220	1.18199	-0.251307	-0.93068	down
AT5G55740	0.862668	-0.167593	-0.695075	down
AT5G56120	1.297	-0.466539	-0.830465	down
AT5G56530	0.981394	-0.352867	-0.628526	down
AT5G57110	0.824677	-0.415141	-0.409536	down
AT5G57170	1.24202	-0.392749	-0.849273	down
AT5G57180	0.996232	-0.296864	-0.699368	down
AT5G57590	1.15471	-0.466799	-0.687915	down
AT5G58420	1.18732	-0.355298	-0.832026	down
AT5G58550	1.03294	-0.182662	-0.85028	down
AT5G59850	1.11695	-0.23596	-0.880992	down
AT5G60100	0.592046	-0.426217	-0.165829	down
AT5G60210	0.921589	-0.407465	-0.514124	down
AT5G60880	1.29513	-0.565733	-0.729394	down
AT5G61290	0.850673	-0.322433	-0.528241	down
AT5G63050	1.00441	-0.268382	-0.736031	down
AT5G63420	0.924378	-0.40392	-0.520458	down
AT5G63530	0.833636	-0.230425	-0.603212	down
AT5G64080	1.26718	-0.370731	-0.896452	down
AT5G64530	1.14177	-0.715568	-0.4262	down
AT5G64860	0.843823	-0.41987	-0.423954	down
AT5G65390	0.359429	-0.289007	-0.070422	down
AT5G65410	1.26695	-0.532708	-0.734244	down
AT5G65890	0.873146	-0.279138	-0.594008	down
AT5G66230	1.26533	-0.39062	-0.874712	down
AT5G66550	1.14651	-0.300629	-0.845881	down
AT5G67200	1.0641	-0.271255	-0.792846	down
AT5G67260	1.2628	-0.729703	-0.533102	down
AT5G67270	1.28235	-0.33634	-0.946015	down
AT1G02450	0.676835	0.253016	-0.929852	up
AT1G10470	0.482079	0.585315	-1.06739	up
AT1G23170	1.06951	-0.0364657	-1.03305	up
AT1G26840	0.953501	0.0458186	-0.99932	up
AT1G56190	1.09071	-0.0033586	-1.08735	up
AT1G66620	1.08268	0.0236007	-1.10628	up
AT1G75030	1.11537	-0.0243227	-1.09105	up
AT2G29490	0.614799	0.435337	-1.05014	up
AT2G29500	0.976182	0.0634226	-1.0396	up
AT3G09440	0.508633	-0.0338795	-0.474753	up
AT3G23530	1.09071	0.0108745	-1.10158	up
AT3G48490	0.729146	0.345796	-1.07494	up
AT3G50800	0.261944	0.472775	-0.73472	up
AT3G51340	0.946273	-0.203699	-0.742575	up
AT3G52470	0.916631	0.0955367	-1.01217	up
AT3G60440	0.674479	0.363925	-1.0384	up
AT4G04700	0.95304	-0.0819356	-0.871104	up
AT4G29520	0.79381	-0.0668058	-0.727004	up
AT4G30860	0.967125	0.0829503	-1.05008	up
AT5G03350	1.05574	0.0178351	-1.07357	up
AT5G07130	0.798705	-0.0692018	-0.729503	up
AT5G07870	1.02584	0.0597823	-1.08562	up
AT5G10830	0.913313	0.150183	-1.0635	up
AT5G12940	0.337765	0.629814	-0.967579	up
AT5G13060	1.09826	-0.0525484	-1.04571	up
AT5G41070	1.09546	-0.0945719	-1.00089	up
AT5G41880	0.966087	0.0946007	-1.06069	up
AT5G42020	0.825552	-0.152258	-0.673294	up
AT5G42860	0.884796	0.156785	-1.04158	up
AT5G45030	0.903861	-0.200204	-0.703657	up
AT5G52540	0.802914	0.0532202	-0.856134	up
AT5G54970	1.04302	0.0518747	-1.09489	up
AT5G57700	0.913404	0.173902	-1.08731	up
AT5G61000	0.964928	-0.0896897	-0.875238	up
AT5G61790	0.68025	-0.0715756	-0.608674	up
AT5G62070	1.06473	-0.00254814	-1.06218	up
AT5G67210	1.10733	-0.108733	-0.998601	up
AT1G04980	0.678558	-0.2193	-0.459258	up
AT1G07400	1.20129	-0.862646	-0.338642	up
AT1G09210	0.973636	-0.346379	-0.627257	up
AT1G26770	1.17044	-0.342413	-0.828031	up
AT1G29310	1.2084	-0.286498	-0.921903	up
AT1G34380	0.866186	-0.348264	-0.517922	up
AT1G48370	0.841172	-0.360301	-0.480871	up
AT1G52770	1.18078	-0.392841	-0.787939	up
AT1G53920	1.24604	-0.351714	-0.894326	up
AT1G56340	0.801946	-0.257329	-0.544617	up
AT1G62045	0.933866	-0.291531	-0.642335	up
AT1G78570	1.16683	-0.276529	-0.890296	up
AT2G02810	1.08943	-0.838644	-0.250787	up
AT2G17500	0.941726	-0.781629	-0.160098	up
AT2G28210	1.18373	-0.532205	-0.651529	up
AT2G38010	0.742957	-0.168551	-0.574407	up
AT3G20370	1.2807	-0.412738	-0.867965	up
AT3G24090	0.812038	-0.347459	-0.46458	up
AT3G26440	0.401499	0.0458086	-0.447307	up
AT3G26690	1.22039	-0.373282	-0.847106	up
AT3G55500	0.996363	-0.348394	-0.647969	up
AT3G59010	1.11682	-0.430278	-0.686543	up
AT3G59140	0.627755	-0.237621	-0.390133	up
AT4G01700	1.05654	-0.700596	-0.355944	up
AT4G09750	0.836949	-0.781823	-0.055126	up
AT4G14420	1.16007	-0.404744	-0.755329	up
AT4G24190	0.666123	-0.192139	-0.473984	up
AT5G09470	0.68221	-0.154569	-0.527641	up
AT5G10440	1.20485	-0.444019	-0.760832	up
AT5G38530	0.964703	-0.164846	-0.799857	up
AT5G55450	1.24691	-0.420712	-0.826197	up
AT5G55930	0.540738	-0.655093	0.114355	up
AT5G56010	0.513238	-0.198315	-0.314924	up
AT1G01030	0.938334	-0.059056	-0.879278	#N/A
AT1G01110	0.906084	0.0413676	-0.947451	#N/A
AT1G01225	1.24385	-0.22932	-1.01453	#N/A
AT1G01300	0.871747	-0.0736223	-0.798125	#N/A
AT1G01370	1.21913	-0.207488	-1.01164	#N/A
AT1G02950	0.457742	0.0492111	-0.506953	#N/A
AT1G03475	0.879353	-0.0280179	-0.851335	#N/A
AT1G03600	0.398151	0.648626	-1.04678	#N/A
AT1G03630	0.999872	-0.0598519	-0.94002	#N/A
AT1G03820	1.07419	-0.0583678	-1.01582	#N/A
AT1G03830	0.693764	-0.087642	-0.606122	#N/A
AT1G04020	1.17192	-0.245691	-0.926226	#N/A
AT1G04193	0.173807	0.326816	-0.500623	#N/A
AT1G04223	1.22014	-0.450033	-0.770104	#N/A
AT1G04267	0.0415247	0.303425	-0.344949	#N/A
AT1G04277	0.475545	0.0984914	-0.574036	#N/A
AT1G04420	0.934931	0.27385	-1.20878	#N/A
AT1G04680	0.978168	0.204104	-1.18227	#N/A
AT1G04800	0.868673	0.0460094	-0.914682	#N/A
AT1G04820	1.12125	-0.0453912	-1.07586	#N/A
AT1G04907	0.788689	0.0714978	-0.860187	#N/A
AT1G05190	1.06172	0.0624218	-1.12414	#N/A
AT1G05470	1.00278	-0.0425681	-0.960215	#N/A
AT1G05540	0.816434	0.0797046	-0.896138	#N/A
AT1G05760	0.751132	-0.0923448	-0.658787	#N/A
AT1G06033	0.933981	-0.0731873	-0.860793	#N/A
AT1G06457	1.18292	-0.298602	-0.884322	#N/A
AT1G06537	0.295074	0.0980808	-0.393154	#N/A
AT1G06850	0.481947	0.554092	-1.03604	#N/A
AT1G07070	1.16064	-0.160164	-1.00047	#N/A
AT1G07167	1.18592	-0.156335	-1.02958	#N/A
AT1G07173	0.92624	0.244208	-1.17045	#N/A
AT1G07187	0.589938	-0.0558338	-0.534104	#N/A
AT1G07370	1.17454	-0.147212	-1.02733	#N/A
AT1G07450	1.18281	-0.270251	-0.912564	#N/A
AT1G07485	1.00555	-0.23235	-0.773203	#N/A
AT1G07490	1.03412	-0.0579598	-0.976156	#N/A
AT1G07743	1.15719	-0.0660789	-1.09111	#N/A
AT1G07880	1.08799	0.0493859	-1.13737	#N/A
AT1G07897	0.880839	-0.0391597	-0.84168	#N/A
AT1G08160	1.09825	-0.18712	-0.911127	#N/A
AT1G08165	0.541667	0.22549	-0.767157	#N/A
AT1G08280	0.824979	-0.0234452	-0.801533	#N/A
AT1G08283	0.936982	0.1329	-1.06988	#N/A
AT1G08520	1.12906	-0.152527	-0.976534	#N/A
AT1G08540	0.881904	-0.0327112	-0.849193	#N/A
AT1G09200	1.01693	0.0605988	-1.07753	#N/A
AT1G09340	0.758478	0.274019	-1.0325	#N/A
AT1G09533	0.831512	-0.0186271	-0.812885	#N/A
AT1G09580	1.01173	0.148643	-1.16038	#N/A
AT1G09927	1.01935	0.00951974	-1.02887	#N/A
AT1G10060	0.495893	-0.0190728	-0.47682	#N/A
AT1G10850	1.14679	-0.142362	-1.00443	#N/A
AT1G10960	0.828384	0.123372	-0.951756	#N/A
AT1G11303	0.942018	-0.0736616	-0.868356	#N/A
AT1G11670	0.717904	0.520114	-1.23802	#N/A
AT1G11790	1.1754	-0.160292	-1.01511	#N/A
AT1G11860	0.824366	0.243949	-1.06832	#N/A
AT1G12110	0.648898	0.480463	-1.12936	#N/A
AT1G12380	1.16363	-0.135497	-1.02813	#N/A
AT1G12460	0.882169	0.039324	-0.921493	#N/A
AT1G12900	0.809639	0.439522	-1.24916	#N/A
AT1G13170	0.893729	-0.00402104	-0.889708	#N/A
AT1G13250	0.968114	-0.0978074	-0.870306	#N/A
AT1G14020	0.948025	-0.0360466	-0.911978	#N/A
AT1G14270	0.915864	-0.0918137	-0.82405	#N/A
AT1G14345	0.734573	0.258056	-0.992629	#N/A
AT1G14460	0.996136	-0.119737	-0.876399	#N/A
AT1G14710	0.964819	0.113634	-1.07845	#N/A
AT1G14840	0.866971	-0.125587	-0.741384	#N/A
AT1G15002	1.09656	-0.303368	-0.793192	#N/A
AT1G15140	1.06354	0.0146848	-1.07822	#N/A
AT1G15550	0.902421	-0.0337153	-0.868706	#N/A
AT1G15710	0.629781	0.301006	-0.930787	#N/A
AT1G15760	0.985389	0.0344542	-1.01984	#N/A
AT1G16490	0.941639	0.153572	-1.09521	#N/A
AT1G16920	0.982821	-0.00410112	-0.97872	#N/A
AT1G17090	0.81313	0.0478447	-0.860975	#N/A
AT1G17100	0.710721	-0.000576626	-0.710144	#N/A
AT1G17140	0.674671	0.187144	-0.861815	#N/A
AT1G17190	0.879109	0.0489356	-0.928045	#N/A
AT1G17560	1.12376	-0.203908	-0.919852	#N/A
AT1G17650	1.10862	-0.0399471	-1.06867	#N/A
AT1G17830	0.726061	0.195129	-0.921189	#N/A
AT1G18360	0.794619	0.173627	-0.968246	#N/A
AT1G18840	0.999582	-0.0249684	-0.974614	#N/A
AT1G19050	0.546128	0.310228	-0.856356	#N/A
AT1G19640	0.279217	0.699665	-0.978882	#N/A
AT1G19850	1.15472	-0.199432	-0.955288	#N/A
AT1G19920	0.730978	0.105405	-0.836383	#N/A
AT1G19950	0.790558	0.339558	-1.13012	#N/A
AT1G19990	0.976392	-0.0848239	-0.891568	#N/A
AT1G20190	0.317727	0.541996	-0.859723	#N/A
AT1G20515	0.700299	0.0110283	-0.711327	#N/A
AT1G20950	0.869439	-0.0119559	-0.857483	#N/A
AT1G21060	1.00239	-0.00195652	-1.00043	#N/A
AT1G21070	1.03788	0.156586	-1.19446	#N/A
AT1G21090	1.16528	-0.167979	-0.997296	#N/A
AT1G21150	0.888402	-0.163653	-0.724749	#N/A
AT1G21500	0.143933	0.681958	-0.825891	#N/A
AT1G22250	1.06524	-0.152177	-0.913063	#N/A
AT1G22410	1.08069	-0.0713584	-1.00933	#N/A
AT1G22590	0.894483	0.0529186	-0.947402	#N/A
AT1G22610	0.72496	0.133216	-0.858175	#N/A
AT1G23340	1.11957	-0.216343	-0.903231	#N/A
AT1G23530	0.683321	0.141499	-0.824821	#N/A
AT1G23750	0.858596	0.389764	-1.24836	#N/A
AT1G23800	0.991943	-0.183049	-0.808893	#N/A
AT1G24095	1.18953	-0.212263	-0.977266	#N/A
AT1G25250	0.402109	0.487893	-0.890002	#N/A
AT1G25425	0.852197	-0.0738219	-0.778375	#N/A
AT1G25450	1.02564	-0.145043	-0.880592	#N/A
AT1G26560	0.272736	0.669172	-0.941908	#N/A
AT1G26570	1.14879	-0.119695	-1.0291	#N/A
AT1G26600	0.707195	-0.0127866	-0.694409	#N/A
AT1G26810	1.00973	0.00504361	-1.01477	#N/A
AT1G26910	1.11178	-0.104117	-1.00766	#N/A
AT1G26945	0.541556	0.118021	-0.659577	#N/A
AT1G27120	0.763182	0.174644	-0.937826	#N/A
AT1G27360	0.650649	0.0762363	-0.726886	#N/A
AT1G28010	1.03155	-0.00889265	-1.02265	#N/A
AT1G28110	1.06923	-0.161476	-0.907759	#N/A
AT1G28390	0.978571	-0.00552865	-0.973042	#N/A
AT1G28400	0.881134	0.198745	-1.07988	#N/A
AT1G28560	0.593476	0.0866294	-0.680105	#N/A
AT1G29160	0.85352	-0.014887	-0.838633	#N/A
AT1G29170	0.655579	0.0642083	-0.719788	#N/A
AT1G29520	0.767914	-0.110064	-0.65785	#N/A
AT1G29530	0.712029	-0.0191406	-0.692888	#N/A
AT1G29890	0.933623	-0.0483177	-0.885306	#N/A
AT1G29910	0.192493	0.535733	-0.728226	#N/A
AT1G29965	0.971555	-0.138416	-0.833139	#N/A
AT1G30040	0.525752	0.197302	-0.723054	#N/A
AT1G30610	0.738424	-0.101747	-0.636676	#N/A
AT1G31200	0.148946	0.547503	-0.69645	#N/A
AT1G31860	1.13012	-0.162399	-0.967721	#N/A
AT1G32080	0.881661	0.260105	-1.14177	#N/A
AT1G32120	0.792264	-0.0665768	-0.725688	#N/A
AT1G32380	0.86325	-0.0848915	-0.778359	#N/A
AT1G32470	0.905093	0.292215	-1.19731	#N/A
AT1G32550	0.942925	0.193703	-1.13663	#N/A
AT1G32730	1.06783	-0.210183	-0.857648	#N/A
AT1G32780	1.07772	-0.0302003	-1.04752	#N/A
AT1G32860	1.00327	-0.151201	-0.852065	#N/A
AT1G32990	1.06353	0.0776485	-1.14118	#N/A
AT1G33470	0.920262	-0.18171	-0.738553	#N/A
AT1G33811	0.871498	-0.0117077	-0.85979	#N/A
AT1G34065	1.06836	-0.0884935	-0.979865	#N/A
AT1G34430	0.939804	0.054183	-0.993987	#N/A
AT1G34640	0.859807	-0.0701357	-0.789671	#N/A
AT1G35180	0.896859	0.233174	-1.13003	#N/A
AT1G35680	1.04239	0.120261	-1.16265	#N/A
AT1G36390	1.04907	-0.226167	-0.822905	#N/A
AT1G41830	0.812841	0.2672	-1.08004	#N/A
AT1G43560	0.900444	0.268182	-1.16863	#N/A
AT1G43605	1.22808	-0.183854	-1.04423	#N/A
AT1G43670	0.90168	0.279721	-1.1814	#N/A
AT1G44000	0.601469	0.406079	-1.00755	#N/A
AT1G44575	0.996023	0.125724	-1.12175	#N/A
AT1G44835	1.02258	-0.1765	-0.846076	#N/A
AT1G44900	1.03235	-0.203316	-0.829031	#N/A
AT1G45010	1.02356	-0.00492898	-1.01863	#N/A
AT1G45130	1.07024	-0.248052	-0.822186	#N/A
AT1G45207	1.15443	-0.182459	-0.971975	#N/A
AT1G46480	0.88087	0.244275	-1.12514	#N/A
AT1G47210	1.11593	-0.0320972	-1.08383	#N/A
AT1G47290	1.1203	-0.0409387	-1.07937	#N/A
AT1G47410	0.952266	-0.14638	-0.805886	#N/A
AT1G47520	1.11742	-0.0362799	-1.08114	#N/A
AT1G47670	1.19296	-0.123691	-1.06927	#N/A
AT1G48030	0.916213	-0.0121626	-0.90405	#N/A
AT1G48280	1.18235	-0.109288	-1.07306	#N/A
AT1G48480	0.946458	0.0699872	-1.01644	#N/A
AT1G48520	0.896424	-0.122128	-0.774296	#N/A
AT1G48610	1.10492	-0.23138	-0.873545	#N/A
AT1G48830	0.998729	-0.186186	-0.812544	#N/A
AT1G49580	1.10615	-0.155377	-0.950777	#N/A
AT1G50010	1.19153	-0.118661	-1.07287	#N/A
AT1G50280	1.02971	-0.16043	-0.869282	#N/A
AT1G50575	1.00247	0.0932295	-1.0957	#N/A
AT1G50900	0.724459	0.278165	-1.00262	#N/A
AT1G51060	1.0315	-0.0319544	-0.99955	#N/A
AT1G51070	0.996587	-0.124882	-0.871705	#N/A
AT1G51680	0.765027	-0.135617	-0.62941	#N/A
AT1G52230	0.384307	0.662972	-1.04728	#N/A
AT1G52240	0.233441	0.679726	-0.913168	#N/A
AT1G52245	1.17612	-0.185967	-0.990157	#N/A
AT1G52670	0.943957	0.126852	-1.07081	#N/A
AT1G53040	0.838928	-0.0958404	-0.743087	#N/A
AT1G53240	0.679686	0.316517	-0.996204	#N/A
AT1G53250	1.16175	-0.210103	-0.951643	#N/A
AT1G53300	0.979374	0.0474253	-1.0268	#N/A
AT1G53542	1.091	-0.243175	-0.847827	#N/A
AT1G54180	0.934468	-0.115455	-0.819012	#N/A
AT1G54820	1.05117	-0.0715185	-0.979654	#N/A
AT1G55210	0.999653	-0.140842	-0.858811	#N/A
AT1G55690	1.00541	-0.213718	-0.791694	#N/A
AT1G56050	1.08471	-0.0728332	-1.01188	#N/A
AT1G56580	1.19146	-0.182619	-1.00884	#N/A
AT1G56670	0.914054	0.0161138	-0.930168	#N/A
AT1G57860	1.15285	-0.14641	-1.00644	#N/A
AT1G59860	1.03136	-0.0742582	-0.957106	#N/A
AT1G60000	0.89462	0.0397481	-0.934368	#N/A
AT1G60550	0.964729	0.220061	-1.18479	#N/A
AT1G60630	0.5179	0.0837251	-0.601625	#N/A
AT1G60660	1.09088	-0.0156962	-1.07519	#N/A
AT1G61000	0.755649	-0.117467	-0.638181	#N/A
AT1G61275	0.565425	0.0211028	-0.586528	#N/A
AT1G61930	0.480205	0.100143	-0.580349	#N/A
AT1G62520	0.90493	0.296485	-1.20141	#N/A
AT1G62640	0.959701	-0.0833781	-0.876323	#N/A
AT1G62780	1.00468	0.0203066	-1.02499	#N/A
AT1G62950	1.01849	-0.233633	-0.784861	#N/A
AT1G63300	1.03074	-0.0664994	-0.964241	#N/A
AT1G63310	0.877977	-0.0885679	-0.789409	#N/A
AT1G63610	0.997496	-0.0932857	-0.90421	#N/A
AT1G63850	0.762768	0.0514108	-0.814179	#N/A
AT1G63940	0.56542	0.626964	-1.19238	#N/A
AT1G64150	1.08395	-0.0147358	-1.06921	#N/A
AT1G64390	0.878225	-0.0161076	-0.862117	#N/A
AT1G64510	1.05726	0.01945	-1.07671	#N/A
AT1G64670	0.91566	0.188734	-1.10439	#N/A
AT1G65010	0.781502	0.0805781	-0.86208	#N/A
AT1G65290	1.03605	-0.0272081	-1.00884	#N/A
AT1G65470	0.856099	-0.0116476	-0.844452	#N/A
AT1G65985	0.737818	0.00979404	-0.747612	#N/A
AT1G66430	0.989642	0.122752	-1.11239	#N/A
AT1G67090	0.857777	0.336245	-1.19402	#N/A
AT1G67180	0.989455	-0.168977	-0.820478	#N/A
AT1G67320	0.811465	0.0082634	-0.819729	#N/A
AT1G67400	1.14406	-0.174116	-0.969941	#N/A
AT1G67630	0.939091	0.00133299	-0.940424	#N/A
AT1G67690	0.953736	-0.0682922	-0.885444	#N/A
AT1G67730	0.989581	-0.0386132	-0.950968	#N/A
AT1G67740	0.170499	0.662512	-0.833012	#N/A
AT1G67830	1.12939	-0.208619	-0.920772	#N/A
AT1G67950	0.953232	0.139137	-1.09237	#N/A
AT1G68260	0.717445	0.582899	-1.30034	#N/A
AT1G68430	1.17779	-0.0836121	-1.09418	#N/A
AT1G68560	0.783369	-0.0764263	-0.706943	#N/A
AT1G68590	0.988746	0.0627247	-1.05147	#N/A
AT1G68870	0.618511	0.526443	-1.14495	#N/A
AT1G69080	1.15554	-0.0644924	-1.09105	#N/A
AT1G69140	0.834959	0.154554	-0.989513	#N/A
AT1G69320	1.06908	-0.214235	-0.85484	#N/A
AT1G69325	0.75172	0.015132	-0.766852	#N/A
AT1G69588	0.993848	-0.114941	-0.878906	#N/A
AT1G69740	0.809138	-0.0611231	-0.748015	#N/A
AT1G70210	1.13266	-0.15239	-0.980269	#N/A
AT1G70470	1.19537	-0.196698	-0.998674	#N/A
AT1G70475	1.0887	-0.205539	-0.883156	#N/A
AT1G70560	0.612739	0.242483	-0.855222	#N/A
AT1G70600	1.06106	-0.147168	-0.91389	#N/A
AT1G70830	0.59041	0.392024	-0.982435	#N/A
AT1G70895	1.10412	-0.0307149	-1.0734	#N/A
AT1G71050	1.02554	-0.0139302	-1.01161	#N/A
AT1G72230	0.453595	0.593093	-1.04669	#N/A
AT1G72275	0.895848	-0.115491	-0.780358	#N/A
AT1G72480	0.79944	0.00355915	-0.802999	#N/A
AT1G72610	0.767012	0.0466818	-0.813694	#N/A
AT1G72640	1.0419	0.0145891	-1.05649	#N/A
AT1G72730	1.16211	-0.227329	-0.934785	#N/A
AT1G73010	0.528503	-0.0649846	-0.463518	#N/A
AT1G73020	0.996544	-0.0390255	-0.957518	#N/A
AT1G73325	0.637388	0.310057	-0.947445	#N/A
AT1G73570	0.851329	-0.0639727	-0.787357	#N/A
AT1G73590	0.996216	0.0699522	-1.06617	#N/A
AT1G73655	0.76064	0.462902	-1.22354	#N/A
AT1G74000	1.07927	-0.210122	-0.869143	#N/A
AT1G74310	0.745159	-0.0948488	-0.650311	#N/A
AT1G74690	0.958404	0.137302	-1.09571	#N/A
AT1G74730	0.685811	0.426612	-1.11242	#N/A
AT1G74890	1.00951	-0.080342	-0.929173	#N/A
AT1G74970	1.1248	-0.0330318	-1.09177	#N/A
AT1G75350	0.939427	0.158595	-1.09802	#N/A
AT1G75680	0.997617	0.115992	-1.11361	#N/A
AT1G75690	0.203921	0.879367	-1.08329	#N/A
AT1G76530	0.270036	0.383618	-0.653654	#N/A
AT1G76550	1.0385	-0.0426363	-0.995862	#N/A
AT1G77490	0.88167	0.362546	-1.24422	#N/A
AT1G77590	0.653309	0.388692	-1.042	#N/A
AT1G77750	1.05355	-0.144206	-0.909349	#N/A
AT1G78210	0.948845	0.0386677	-0.987513	#N/A
AT1G78530	0.766357	0.14835	-0.914707	#N/A
AT1G78580	0.645662	0.022421	-0.668083	#N/A
AT1G78630	1.1084	-0.0256933	-1.08271	#N/A
AT1G78650	0.836637	-0.0583996	-0.778238	#N/A
AT1G78820	0.788307	0.369537	-1.15784	#N/A
AT1G78860	0.415749	0.418784	-0.834533	#N/A
AT1G79170	0.865278	0.112677	-0.977956	#N/A
AT1G79500	1.00106	0.081814	-1.08287	#N/A
AT1G79850	1.01404	0.0162179	-1.03026	#N/A
AT1G80280	1.1036	-0.221352	-0.882244	#N/A
AT1G80520	0.802594	-0.0673046	-0.73529	#N/A
AT1G80690	1.20416	-0.143691	-1.06047	#N/A
AT1G80710	1.105	-0.108526	-0.99647	#N/A
AT1G80770	0.853792	-0.133418	-0.720374	#N/A
AT1G80850	0.73136	0.309733	-1.04109	#N/A
AT2G01120	1.10251	-0.166502	-0.936009	#N/A
AT2G01505	0.848618	-0.147767	-0.700851	#N/A
AT2G01610	1.15598	-0.163908	-0.992077	#N/A
AT2G01830	0.808	0.262437	-1.07044	#N/A
AT2G01950	0.733529	-0.0272454	-0.706283	#N/A
AT2G02020	0.253012	0.593269	-0.846281	#N/A
AT2G02480	0.951783	-0.157976	-0.793807	#N/A
AT2G02500	1.06519	0.0119605	-1.07715	#N/A
AT2G02780	1.03175	-0.139112	-0.892636	#N/A
AT2G03420	0.934122	0.0516097	-0.985732	#N/A
AT2G03480	0.938319	-0.19658	-0.741739	#N/A
AT2G04455	0.50082	0.109847	-0.610667	#N/A
AT2G04780	1.22806	-0.252815	-0.975242	#N/A
AT2G05160	1.00193	-0.186499	-0.815427	#N/A
AT2G05655	1.05903	-0.0946616	-0.964365	#N/A
AT2G05920	0.713015	0.0040707	-0.717086	#N/A
AT2G06905	0.79047	-0.0308211	-0.759649	#N/A
AT2G06925	0.909541	-0.190769	-0.718772	#N/A
AT2G07015	0.917423	0.087957	-1.00538	#N/A
AT2G07340	1.15986	-0.1469	-1.01296	#N/A
AT2G07663	0.29991	0.385384	-0.685293	#N/A
AT2G07690	1.10897	-0.200183	-0.908783	#N/A
AT2G07805	1.11663	-0.237081	-0.879552	#N/A
AT2G08220	0.761427	0.101127	-0.862554	#N/A
AT2G08665	-0.560787	0.389395	0.171392	#N/A
AT2G12462	1.04181	-0.2246	-0.817206	#N/A
AT2G14520	0.872986	-0.0827475	-0.790239	#N/A
AT2G15280	0.917648	-0.0658875	-0.851761	#N/A
AT2G15290	0.840325	0.33655	-1.17687	#N/A
AT2G16367	0.723297	-0.102502	-0.620795	#N/A
AT2G16440	1.11622	-0.167383	-0.948835	#N/A
AT2G16630	0.750863	0.224274	-0.975137	#N/A
AT2G16890	0.730663	0.286902	-1.01757	#N/A
AT2G17240	0.945325	0.0720973	-1.01742	#N/A
AT2G17442	0.941069	-0.0378591	-0.90321	#N/A
AT2G17780	0.911076	0.0324594	-0.943535	#N/A
AT2G17972	0.875211	0.0715986	-0.946809	#N/A
AT2G18380	1.0768	0.0652186	-1.14202	#N/A
AT2G18400	1.11982	-0.0946685	-1.02515	#N/A
AT2G18969	1.06696	-0.149205	-0.917751	#N/A
AT2G18990	0.921768	0.127547	-1.04932	#N/A
AT2G19690	1.06577	0.0286299	-1.0944	#N/A
AT2G19940	0.848326	0.305706	-1.15403	#N/A
AT2G20240	1.15508	-0.106861	-1.04822	#N/A
AT2G20270	1.13876	-0.140427	-0.998329	#N/A
AT2G20890	0.975977	0.145747	-1.12172	#N/A
AT2G20980	0.875973	0.107073	-0.983045	#N/A
AT2G21080	0.0894248	0.454796	-0.544221	#N/A
AT2G21140	1.13454	-0.144909	-0.989626	#N/A
AT2G21170	0.882323	0.322878	-1.2052	#N/A
AT2G21280	1.09431	-0.0190015	-1.0753	#N/A
AT2G21370	0.924369	-0.125726	-0.798643	#N/A
AT2G21385	1.09393	-0.0968367	-0.997091	#N/A
AT2G21540	0.646834	0.540534	-1.18737	#N/A
AT2G21590	0.845761	-0.168274	-0.677487	#N/A
AT2G22230	0.9316	0.220118	-1.15172	#N/A
AT2G22250	1.17282	-0.214297	-0.95852	#N/A
AT2G22795	0.474705	0.0301593	-0.504865	#N/A
AT2G23360	0.940031	0.0560496	-0.996081	#N/A
AT2G23380	1.18182	-0.19262	-0.989204	#N/A
AT2G23590	1.16585	-0.170049	-0.995804	#N/A
AT2G23670	0.873697	0.0606398	-0.934337	#N/A
AT2G24020	1.01245	0.168549	-1.181	#N/A
AT2G24090	0.990906	0.181921	-1.17283	#N/A
AT2G24150	0.940732	0.218206	-1.15894	#N/A
AT2G24170	1.08437	-0.118396	-0.96597	#N/A
AT2G24230	1.08969	-0.177783	-0.911904	#N/A
AT2G24395	0.884026	0.265714	-1.14974	#N/A
AT2G24440	1.1427	-0.205833	-0.936864	#N/A
AT2G24490	1.08241	-0.126508	-0.955901	#N/A
AT2G24570	0.81683	0.371981	-1.18881	#N/A
AT2G24645	1.02174	-0.188216	-0.833528	#N/A
AT2G24692	1.02718	-0.0437429	-0.983435	#N/A
AT2G24970	0.89286	0.0263555	-0.919215	#N/A
AT2G25050	0.725411	-0.0446407	-0.68077	#N/A
AT2G25270	1.12576	-0.153549	-0.972214	#N/A
AT2G25480	0.790998	0.0213364	-0.812335	#N/A
AT2G25620	0.614654	0.0778206	-0.692475	#N/A
AT2G25830	0.87776	0.100442	-0.978202	#N/A
AT2G26515	0.826036	0.305633	-1.13167	#N/A
AT2G26540	1.00023	-0.0800873	-0.920141	#N/A
AT2G26680	0.743569	-0.0346421	-0.708926	#N/A
AT2G26695	0.429493	0.485454	-0.914947	#N/A
AT2G26730	0.936274	-0.0453682	-0.890906	#N/A
AT2G26870	0.928172	-0.0159884	-0.912183	#N/A
AT2G27060	0.886945	-0.0768977	-0.810047	#N/A
AT2G27140	0.827565	-0.0898961	-0.737669	#N/A
AT2G27820	0.761805	0.153499	-0.915304	#N/A
AT2G28050	0.793551	-0.00283411	-0.790717	#N/A
AT2G28085	1.05643	-0.169331	-0.887101	#N/A
AT2G28140	0.778527	0.173137	-0.951664	#N/A
AT2G28315	1.11527	-0.24896	-0.866306	#N/A
AT2G28500	0.76155	0.219169	-0.980719	#N/A
AT2G28740	0.937694	0.103081	-1.04078	#N/A
AT2G28760	1.1004	-0.240611	-0.859787	#N/A
AT2G28870	0.697066	0.0043162	-0.701382	#N/A
AT2G29050	1.12959	-0.161783	-0.967811	#N/A
AT2G29440	0.904667	0.275923	-1.18059	#N/A
AT2G29450	0.131158	0.697071	-0.828228	#N/A
AT2G29570	1.02454	-0.0289164	-0.99562	#N/A
AT2G29680	1.10004	-0.0321485	-1.06789	#N/A
AT2G29730	0.400857	0.776103	-1.17696	#N/A
AT2G29980	0.961328	0.25537	-1.2167	#N/A
AT2G30150	0.901074	-0.0811726	-0.819901	#N/A
AT2G30200	1.09859	-0.0462731	-1.05232	#N/A
AT2G30395	1.13872	-0.119257	-1.01946	#N/A
AT2G30432	1.00141	0.0551677	-1.05658	#N/A
AT2G30500	0.912271	-0.0467939	-0.865477	#N/A
AT2G30540	0.338572	0.784224	-1.1228	#N/A
AT2G30890	1.17295	-0.217062	-0.955888	#N/A
AT2G31320	1.12856	-0.180248	-0.94831	#N/A
AT2G32500	0.569216	0.720837	-1.29005	#N/A
AT2G32690	0.699199	0.500158	-1.19936	#N/A
AT2G32960	0.437816	0.152001	-0.589817	#N/A
AT2G32990	0.948414	0.0549567	-1.00337	#N/A
AT2G33180	0.906874	0.155678	-1.06255	#N/A
AT2G33450	0.980364	0.171939	-1.1523	#N/A
AT2G33460	0.972247	0.0831041	-1.05535	#N/A
AT2G33800	1.13157	-0.0388813	-1.09269	#N/A
AT2G34050	1.04731	-0.0687936	-0.97852	#N/A
AT2G34150	1.07019	-0.136936	-0.933257	#N/A
AT2G34180	0.979992	-0.201991	-0.778	#N/A
AT2G34560	1.13329	-0.109764	-1.02353	#N/A
AT2G34810	0.561912	-0.054584	-0.507328	#N/A
AT2G35190	1.11843	0.00663826	-1.12507	#N/A
AT2G35370	0.84534	0.297338	-1.14268	#N/A
AT2G35420	0.747968	0.152776	-0.900744	#N/A
AT2G35620	0.922897	-0.188794	-0.734103	#N/A
AT2G35780	0.979395	-0.0619833	-0.917411	#N/A
AT2G36620	1.11422	-0.114775	-0.999443	#N/A
AT2G36880	0.900985	0.063319	-0.964304	#N/A
AT2G36885	0.959361	0.0884192	-1.04778	#N/A
AT2G37090	1.06902	-0.208711	-0.860314	#N/A
AT2G37100	1.00979	-0.0834509	-0.926342	#N/A
AT2G37585	0.909977	0.183852	-1.09383	#N/A
AT2G37620	1.03265	0.0576513	-1.0903	#N/A
AT2G37660	1.05238	-0.00483533	-1.04755	#N/A
AT2G37860	0.928843	-0.105698	-0.823146	#N/A
AT2G38080	1.08023	-0.243693	-0.836536	#N/A
AT2G38140	0.989118	0.194235	-1.18335	#N/A
AT2G38320	0.850812	-0.197322	-0.65349	#N/A
AT2G38360	0.876757	0.0901757	-0.966933	#N/A
AT2G38540	0.925975	0.215833	-1.14181	#N/A
AT2G38570	0.845593	0.0538438	-0.899437	#N/A
AT2G38580	0.912906	0.0352964	-0.948202	#N/A
AT2G38695	1.05007	0.0306229	-1.08069	#N/A
AT2G38720	1.0751	-0.181267	-0.893833	#N/A
AT2G38760	0.531924	0.22333	-0.755254	#N/A
AT2G38810	1.02683	0.0662009	-1.09303	#N/A
AT2G38970	0.865436	0.0155934	-0.881029	#N/A
AT2G39080	1.17488	-0.182651	-0.992229	#N/A
AT2G39280	1.01071	-0.17659	-0.834123	#N/A
AT2G39310	1.16325	-0.154114	-1.00914	#N/A
AT2G39560	1.0395	-0.0777444	-0.961759	#N/A
AT2G39700	1.00258	0.0408497	-1.04343	#N/A
AT2G39830	0.641301	-0.107601	-0.5337	#N/A
AT2G40100	0.902802	0.230864	-1.13367	#N/A
AT2G40150	0.510302	0.489637	-0.999939	#N/A
AT2G40230	0.753488	-0.00415145	-0.749337	#N/A
AT2G40320	1.10566	-0.222323	-0.883338	#N/A
AT2G40480	0.91381	-0.0179178	-0.895892	#N/A
AT2G40490	1.16809	-0.169876	-0.998211	#N/A
AT2G40550	1.00523	-0.00885663	-0.99637	#N/A
AT2G40670	0.290137	0.493705	-0.783842	#N/A
AT2G41312	0.274899	0.571877	-0.846776	#N/A
AT2G41540	1.02591	-0.0750823	-0.95083	#N/A
AT2G41820	0.831101	0.184168	-1.01527	#N/A
AT2G42220	0.561611	0.544943	-1.10655	#N/A
AT2G42260	1.19929	-0.169346	-1.02994	#N/A
AT2G42485	0.7738	0.136354	-0.910154	#N/A
AT2G42820	0.656445	-0.0103106	-0.646134	#N/A
AT2G42920	0.970921	-0.256663	-0.714257	#N/A
AT2G43030	1.14407	-0.118546	-1.02552	#N/A
AT2G43560	0.883768	0.354788	-1.23856	#N/A
AT2G44300	1.08008	-0.0709899	-1.00909	#N/A
AT2G44580	1.01153	-0.0583382	-0.953196	#N/A
AT2G44830	1.1406	-0.13032	-1.01028	#N/A
AT2G44940	0.42172	0.13466	-0.55638	#N/A
AT2G45300	0.999406	-0.0986419	-0.900764	#N/A
AT2G46110	0.757549	-0.119765	-0.637784	#N/A
AT2G46535	0.925512	-0.0448544	-0.880657	#N/A
AT2G46570	1.14703	-0.194467	-0.952559	#N/A
AT2G46590	0.923648	-0.135219	-0.788429	#N/A
AT2G46630	0.532794	0.515146	-1.04794	#N/A
AT2G46780	0.60831	-0.062546	-0.545764	#N/A
AT2G46930	1.01849	0.0498226	-1.06831	#N/A
AT2G47050	1.13678	-0.145402	-0.991378	#N/A
AT2G47260	0.923067	-0.178769	-0.744298	#N/A
AT2G47590	0.912283	0.0163675	-0.928651	#N/A
AT2G47630	1.22081	-0.276211	-0.9446	#N/A
AT2G47880	0.63041	0.513916	-1.14433	#N/A
AT2G47885	0.718496	0.162567	-0.881063	#N/A
AT2G47940	1.19247	-0.149715	-1.04276	#N/A
AT3G01330	1.20521	-0.201203	-1.004	#N/A
AT3G01480	0.881924	0.155986	-1.03791	#N/A
AT3G01485	0.513493	-0.0961338	-0.417359	#N/A
AT3G01500	0.7805	0.40602	-1.18652	#N/A
AT3G01505	0.627798	0.174697	-0.802496	#N/A
AT3G01550	0.447226	0.463983	-0.911209	#N/A
AT3G01680	0.565854	0.135121	-0.700975	#N/A
AT3G01810	0.954565	0.0454469	-1.00001	#N/A
AT3G01860	0.994249	-0.143256	-0.850993	#N/A
AT3G01960	0.775709	0.244423	-1.02013	#N/A
AT3G01990	0.603184	0.257977	-0.861162	#N/A
AT3G01995	0.477087	0.221669	-0.698756	#N/A
AT3G02230	1.17005	-0.145255	-1.0248	#N/A
AT3G02250	0.986207	-0.151944	-0.834264	#N/A
AT3G02570	1.14627	-0.148377	-0.997896	#N/A
AT3G02820	0.874044	0.207955	-1.082	#N/A
AT3G02830	0.711045	0.161248	-0.872293	#N/A
AT3G02930	0.943155	-0.171439	-0.771717	#N/A
AT3G03025	0.454801	0.0786077	-0.533409	#N/A
AT3G03135	0.650094	-0.0523502	-0.597744	#N/A
AT3G03220	1.13225	0.0110134	-1.14326	#N/A
AT3G03275	0.698032	-0.0912929	-0.606739	#N/A
AT3G03445	0.573713	0.0337142	-0.607427	#N/A
AT3G03450	0.562982	0.0369168	-0.599898	#N/A
AT3G03460	0.887918	-0.130274	-0.757644	#N/A
AT3G03770	0.81527	0.0405848	-0.855855	#N/A
AT3G03980	0.949078	-0.0938927	-0.855185	#N/A
AT3G04380	0.780817	0.0298673	-0.810684	#N/A
AT3G04630	1.23226	-0.200503	-1.03176	#N/A
AT3G04790	0.834282	0.17521	-1.00949	#N/A
AT3G04810	0.854691	-0.113771	-0.740919	#N/A
AT3G04840	1.10313	-0.164572	-0.938555	#N/A
AT3G05625	1.02696	-0.0822064	-0.944756	#N/A
AT3G05730	0.794835	0.466969	-1.2618	#N/A
AT3G06035	1.03024	-0.0432756	-0.986966	#N/A
AT3G06140	1.09278	-0.0799024	-1.01288	#N/A
AT3G06370	0.597093	0.316751	-0.913844	#N/A
AT3G06520	0.599427	-0.118405	-0.481021	#N/A
AT3G06650	1.18376	-0.129726	-1.05404	#N/A
AT3G06740	1.0981	-0.128526	-0.969578	#N/A
AT3G06778	1.08097	-0.247469	-0.833499	#N/A
AT3G06890	0.648091	0.236499	-0.88459	#N/A
AT3G07130	0.751311	0.235485	-0.986796	#N/A
AT3G07390	1.11376	-0.166607	-0.947153	#N/A
AT3G08580	1.02263	0.0770212	-1.09965	#N/A
AT3G08630	0.973387	-0.0612258	-0.912161	#N/A
AT3G08740	1.04488	0.0680679	-1.11295	#N/A
AT3G08785	0.961161	-0.0263015	-0.93486	#N/A
AT3G09005	0.354893	-0.041942	-0.312951	#N/A
AT3G09260	1.23777	-0.21778	-1.01999	#N/A
AT3G09710	1.06983	0.0457333	-1.11556	#N/A
AT3G09730	1.08063	-0.170778	-0.909849	#N/A
AT3G09800	0.993499	0.0479999	-1.0415	#N/A
AT3G09820	1.16251	-0.106846	-1.05566	#N/A
AT3G10080	1.07708	-0.0710926	-1.00599	#N/A
AT3G10340	1.09788	-0.184138	-0.91374	#N/A
AT3G10840	0.816536	-0.100719	-0.715817	#N/A
AT3G11120	0.996467	-0.0663811	-0.930086	#N/A
AT3G11210	1.00539	0.155925	-1.16132	#N/A
AT3G11500	1.16485	-0.164014	-1.00084	#N/A
AT3G11630	0.890726	0.368047	-1.25877	#N/A
AT3G12170	1.1175	-0.13139	-0.986114	#N/A
AT3G12610	0.445131	0.557121	-1.00225	#N/A
AT3G12820	0.699773	0.179688	-0.879461	#N/A
AT3G13190	0.671842	-0.0281128	-0.643729	#N/A
AT3G13560	0.920057	-0.0429892	-0.877068	#N/A
AT3G14172	0.885419	-0.178637	-0.706781	#N/A
AT3G14220	0.86628	0.096369	-0.962649	#N/A
AT3G14240	0.990612	-0.0854159	-0.905196	#N/A
AT3G14740	1.06734	-0.211177	-0.856167	#N/A
AT3G14760	1.18395	-0.115169	-1.06878	#N/A
AT3G14890	1.13097	-0.164181	-0.966792	#N/A
AT3G14930	1.17026	-0.0977527	-1.07251	#N/A
AT3G15020	0.968791	-0.0344409	-0.93435	#N/A
AT3G15110	1.11376	-0.08128	-1.03248	#N/A
AT3G15190	1.02566	0.0986644	-1.12433	#N/A
AT3G15520	1.02628	0.0818432	-1.10813	#N/A
AT3G15680	1.16473	-0.0922248	-1.07251	#N/A
AT3G15950	0.911309	0.166283	-1.07759	#N/A
AT3G16000	0.735407	0.0634424	-0.79885	#N/A
AT3G16050	0.990574	0.018471	-1.00905	#N/A
AT3G16070	1.13638	-0.0756813	-1.0607	#N/A
AT3G16330	0.600319	0.608634	-1.20895	#N/A
AT3G16370	0.269857	0.882971	-1.15283	#N/A
AT3G17120	0.83368	0.0333737	-0.867054	#N/A
AT3G17130	0.57575	0.289461	-0.865211	#N/A
AT3G17350	0.766747	0.27581	-1.04256	#N/A
AT3G17840	0.999638	-0.189294	-0.810344	#N/A
AT3G18010	1.17608	-0.189791	-0.986293	#N/A
AT3G18070	0.772833	0.243138	-1.01597	#N/A
AT3G18280	0.963437	0.0913867	-1.05482	#N/A
AT3G18410	0.94786	0.164099	-1.11196	#N/A
AT3G18630	0.864139	-0.00735437	-0.856784	#N/A
AT3G18710	0.94784	0.00615867	-0.953998	#N/A
AT3G18890	0.69815	0.357634	-1.05578	#N/A
AT3G19080	0.875687	-0.0572318	-0.818455	#N/A
AT3G19370	0.692195	-0.0783617	-0.613833	#N/A
AT3G19450	0.860564	0.128003	-0.988567	#N/A
AT3G19480	0.825255	0.28966	-1.11491	#N/A
AT3G19820	1.22302	-0.195723	-1.0273	#N/A
AT3G20200	1.0048	-0.137545	-0.867259	#N/A
AT3G20390	1.10713	-0.0252539	-1.08188	#N/A
AT3G20395	0.59125	0.358238	-0.949488	#N/A
AT3G20470	0.771662	0.284506	-1.05617	#N/A
AT3G20570	0.910839	-0.121723	-0.789116	#N/A
AT3G20865	0.953226	0.187105	-1.14033	#N/A
AT3G21055	0.335894	0.774279	-1.11017	#N/A
AT3G21560	0.980742	-0.0833269	-0.897415	#N/A
AT3G21950	1.05698	-0.0912916	-0.965693	#N/A
AT3G22121	1.07797	-0.123471	-0.954494	#N/A
AT3G22125	0.505316	0.627508	-1.13282	#N/A
AT3G22415	1.09241	-0.125827	-0.96658	#N/A
AT3G22540	0.84595	0.147692	-0.993642	#N/A
AT3G22810	0.724602	-0.140359	-0.584243	#N/A
AT3G22840	0.717172	0.0972331	-0.814405	#N/A
AT3G23740	1.06981	-0.0101404	-1.05967	#N/A
AT3G23810	1.09626	-0.0404864	-1.05577	#N/A
AT3G23840	0.699168	0.0238424	-0.723011	#N/A
AT3G23940	0.848101	-0.0753447	-0.772756	#N/A
AT3G24360	0.921066	-0.175958	-0.745107	#N/A
AT3G24495	0.934607	-0.159933	-0.774674	#N/A
AT3G24515	0.671194	-0.135053	-0.536141	#N/A
AT3G24590	0.889541	-0.0451527	-0.844388	#N/A
AT3G24660	0.976647	-0.173002	-0.803645	#N/A
AT3G24770	0.918622	0.227618	-1.14624	#N/A
AT3G25030	1.14352	-0.241154	-0.902369	#N/A
AT3G25100	1.15794	-0.195299	-0.962637	#N/A
AT3G25130	0.656152	0.268915	-0.925066	#N/A
AT3G25520	1.14429	-0.22604	-0.918249	#N/A
AT3G25660	1.19798	-0.139666	-1.05831	#N/A
AT3G25700	0.735062	0.0299883	-0.76505	#N/A
AT3G25860	1.02859	0.111612	-1.14021	#N/A
AT3G25920	1.02914	0.151609	-1.18075	#N/A
AT3G26060	0.978173	0.103822	-1.082	#N/A
AT3G26650	0.874495	0.0850056	-0.9595	#N/A
AT3G26700	0.940969	-0.130771	-0.810198	#N/A
AT3G26710	0.872502	0.235099	-1.1076	#N/A
AT3G27060	1.03874	-0.15191	-0.886829	#N/A
AT3G27160	1.02304	0.0557924	-1.07883	#N/A
AT3G27200	1.18619	-0.215861	-0.970327	#N/A
AT3G27830	1.13148	-0.0651039	-1.06638	#N/A
AT3G28070	0.593686	-0.0247529	-0.568933	#N/A
AT3G28290	0.676943	0.0284414	-0.705385	#N/A
AT3G28300	0.742698	0.0199595	-0.762658	#N/A
AT3G28455	1.1815	-0.102364	-1.07914	#N/A
AT3G28460	0.996297	-0.0891478	-0.907149	#N/A
AT3G28760	0.814834	-0.121908	-0.692926	#N/A
AT3G29030	0.57211	0.417571	-0.989681	#N/A
AT3G29320	0.6999	-0.0184926	-0.681408	#N/A
AT3G42660	1.10945	-0.204251	-0.905204	#N/A
AT3G43610	1.09577	-0.174048	-0.921722	#N/A
AT3G43720	0.747243	0.435806	-1.18305	#N/A
AT3G43810	0.92625	-0.0611628	-0.865087	#N/A
AT3G43960	0.862341	0.137446	-0.999787	#N/A
AT3G44320	0.927487	0.0400354	-0.967522	#N/A
AT3G44890	1.07668	0.0320506	-1.10873	#N/A
AT3G44940	1.01869	-0.11536	-0.903331	#N/A
AT3G44960	1.18681	-0.208164	-0.978643	#N/A
AT3G45090	0.963856	-0.153085	-0.810771	#N/A
AT3G45140	0.850676	-0.0861272	-0.764549	#N/A
AT3G45850	1.06216	0.0210072	-1.08317	#N/A
AT3G46320	1.06086	-0.0535955	-1.00726	#N/A
AT3G46670	0.766385	-0.0398689	-0.726516	#N/A
AT3G46740	1.03707	-0.173601	-0.863469	#N/A
AT3G46780	0.218025	0.834921	-1.05295	#N/A
AT3G46940	1.01206	-0.0346668	-0.977395	#N/A
AT3G47370	1.13772	-0.179139	-0.958579	#N/A
AT3G47380	1.20347	-0.221716	-0.981758	#N/A
AT3G47520	1.02751	-0.117117	-0.910391	#N/A
AT3G48440	1.11899	-0.181263	-0.937726	#N/A
AT3G48540	1.13447	-0.252378	-0.882097	#N/A
AT3G48610	0.750622	0.0571518	-0.807773	#N/A
AT3G48700	0.851218	-0.0258626	-0.825355	#N/A
AT3G48730	1.07031	-0.094018	-0.976292	#N/A
AT3G49080	0.772303	-0.0559604	-0.716343	#N/A
AT3G49140	0.934514	-0.0424746	-0.89204	#N/A
AT3G49570	0.755999	-0.0927417	-0.663257	#N/A
AT3G49580	0.37048	0.175156	-0.545636	#N/A
AT3G50110	0.896543	0.142027	-1.03857	#N/A
AT3G50240	1.04868	-0.144677	-0.904002	#N/A
AT3G50850	1.071	0.127182	-1.19818	#N/A
AT3G51030	1.15462	-0.0638744	-1.09075	#N/A
AT3G51220	1.19737	-0.240834	-0.95654	#N/A
AT3G51470	1.09633	-0.0138502	-1.08248	#N/A
AT3G51800	0.855717	-0.1455	-0.710217	#N/A
AT3G52290	1.16122	-0.158643	-1.00258	#N/A
AT3G52370	0.93532	0.0679631	-1.00328	#N/A
AT3G52380	0.939805	0.0391751	-0.978981	#N/A
AT3G52630	0.983475	0.0987619	-1.08224	#N/A
AT3G52750	1.07336	-0.0774772	-0.995882	#N/A
AT3G52870	0.59005	0.458206	-1.04826	#N/A
AT3G52900	1.08987	-0.148014	-0.941854	#N/A
AT3G52960	0.974421	0.105881	-1.0803	#N/A
AT3G53100	0.674282	0.182507	-0.856789	#N/A
AT3G53260	0.587059	0.540353	-1.12741	#N/A
AT3G53760	1.0867	-0.118525	-0.968172	#N/A
AT3G54210	0.873126	0.291899	-1.16502	#N/A
AT3G54260	0.380846	0.765462	-1.14631	#N/A
AT3G54750	1.08991	-0.122597	-0.967309	#N/A
AT3G54930	1.08139	-0.0980973	-0.98329	#N/A
AT3G55120	1.05018	-0.0533145	-0.996862	#N/A
AT3G55330	0.898336	0.288703	-1.18704	#N/A
AT3G55350	1.15829	-0.139932	-1.01836	#N/A
AT3G55360	0.924717	0.185863	-1.11058	#N/A
AT3G55420	0.781689	0.197604	-0.979293	#N/A
AT3G56160	1.12522	-0.0361416	-1.08908	#N/A
AT3G56260	0.47683	0.0234553	-0.500286	#N/A
AT3G56810	1.20752	-0.196419	-1.0111	#N/A
AT3G56910	1.02555	0.106386	-1.13194	#N/A
AT3G57560	1.14553	-0.117411	-1.02811	#N/A
AT3G58100	0.754625	0.3686	-1.12323	#N/A
AT3G59100	0.963872	-0.161229	-0.802642	#N/A
AT3G59250	0.626827	0.0843806	-0.711208	#N/A
AT3G59550	0.92202	0.0621586	-0.984179	#N/A
AT3G59680	1.14287	-0.146102	-0.996764	#N/A
AT3G59780	0.651528	0.407825	-1.05935	#N/A
AT3G59890	1.11916	-0.204029	-0.915129	#N/A
AT3G59970	1.029	0.1293	-1.1583	#N/A
AT3G59980	1.05466	-0.0349937	-1.01967	#N/A
AT3G60630	0.77922	0.0222856	-0.801505	#N/A
AT3G60660	0.894268	0.00829562	-0.902564	#N/A
AT3G60750	0.686334	-0.0792914	-0.607043	#N/A
AT3G60840	1.12482	-0.240419	-0.884397	#N/A
AT3G61670	1.06557	-0.127094	-0.938472	#N/A
AT3G61820	0.93965	-0.160515	-0.779135	#N/A
AT3G62030	1.04707	0.138808	-1.18588	#N/A
AT3G62060	1.22935	-0.223579	-1.00577	#N/A
AT3G62110	0.68353	0.259835	-0.943366	#N/A
AT3G62530	1.07127	-0.118185	-0.953084	#N/A
AT3G63170	1.04241	-0.0923855	-0.950022	#N/A
AT3G63190	1.00709	0.0124228	-1.01951	#N/A
AT4G00020	1.15136	-0.209749	-0.941613	#N/A
AT4G00165	0.62654	0.16342	-0.78996	#N/A
AT4G00400	0.929996	0.279713	-1.20971	#N/A
AT4G00490	0.652033	0.256792	-0.908825	#N/A
AT4G00820	0.844662	-0.101102	-0.74356	#N/A
AT4G01150	0.614858	0.540662	-1.15552	#N/A
AT4G01460	1.12857	-0.221312	-0.907263	#N/A
AT4G01575	0.705411	-0.152921	-0.55249	#N/A
AT4G01900	0.857006	0.1841	-1.04111	#N/A
AT4G02060	1.10863	-0.176021	-0.932614	#N/A
AT4G02100	1.07514	-0.00531372	-1.06983	#N/A
AT4G02330	0.711515	0.126799	-0.838314	#N/A
AT4G02425	1.00506	-0.0767477	-0.928309	#N/A
AT4G02530	0.931996	0.166696	-1.09869	#N/A
AT4G03010	0.638461	-0.0604603	-0.578001	#N/A
AT4G03955	0.377132	0.0384495	-0.415581	#N/A
AT4G04870	0.774565	0.10901	-0.883575	#N/A
AT4G04890	0.728797	-0.0872157	-0.641581	#N/A
AT4G04900	0.837075	0.139513	-0.976588	#N/A
AT4G05400	0.853853	-0.168363	-0.68549	#N/A
AT4G05450	0.900424	-0.0214387	-0.878985	#N/A
AT4G06255	0.428478	0.0553376	-0.483816	#N/A
AT4G06375	0.692096	-0.0999168	-0.592179	#N/A
AT4G07275	0.898332	0.130963	-1.02929	#N/A
AT4G09010	1.03848	0.179443	-1.21792	#N/A
AT4G09650	0.458517	0.635332	-1.09385	#N/A
AT4G09950	0.636197	-0.0414654	-0.594732	#N/A
AT4G09975	0.956325	0.0120906	-0.968416	#N/A
AT4G10955	1.11149	-0.140859	-0.970634	#N/A
AT4G11010	0.723702	0.289468	-1.01317	#N/A
AT4G11100	1.04769	0.0413347	-1.08902	#N/A
AT4G11175	0.862025	0.0531199	-0.915145	#N/A
AT4G11460	0.671918	0.518823	-1.19074	#N/A
AT4G12130	0.775016	-0.101921	-0.673094	#N/A
AT4G12430	0.65763	-0.0690988	-0.588531	#N/A
AT4G12900	1.05539	-0.171509	-0.883882	#N/A
AT4G13195	0.551427	0.439302	-0.990729	#N/A
AT4G13540	0.858474	-0.0507853	-0.807689	#N/A
AT4G13575	0.462652	0.621335	-1.08399	#N/A
AT4G13720	1.15219	-0.129573	-1.02262	#N/A
AT4G13930	1.05561	-0.0759533	-0.979656	#N/A
AT4G13950	1.05135	0.0245223	-1.07587	#N/A
AT4G13990	0.645714	-0.0585296	-0.587184	#N/A
AT4G14010	1.01524	-0.191965	-0.823272	#N/A
AT4G14440	0.914954	0.248371	-1.16333	#N/A
AT4G14890	0.703434	0.17747	-0.880904	#N/A
AT4G14960	1.14642	-0.172003	-0.974413	#N/A
AT4G15110	0.787162	-0.0133417	-0.77382	#N/A
AT4G15500	0.221576	0.515136	-0.736711	#N/A
AT4G15510	0.840969	0.223923	-1.06489	#N/A
AT4G16155	0.961377	0.191985	-1.15336	#N/A
AT4G16265	0.834464	0.252515	-1.08698	#N/A
AT4G16340	0.951772	-0.198878	-0.752894	#N/A
AT4G16370	0.96763	-0.133989	-0.833641	#N/A
AT4G16450	1.09583	-0.0357927	-1.06003	#N/A
AT4G16515	0.429729	0.809985	-1.23971	#N/A
AT4G16800	1.08287	-0.13845	-0.944418	#N/A
AT4G16807	0.763291	0.247029	-1.01032	#N/A
AT4G16980	0.547099	0.517816	-1.06492	#N/A
AT4G16983	0.559404	0.546034	-1.10544	#N/A
AT4G17240	1.0756	-0.215456	-0.860149	#N/A
AT4G17540	1.15872	-0.164179	-0.994542	#N/A
AT4G17680	0.597304	-0.0272136	-0.57009	#N/A
AT4G17740	0.967429	-0.131495	-0.835934	#N/A
AT4G17760	1.02936	-0.129611	-0.899753	#N/A
AT4G17905	1.01304	0.0591555	-1.07219	#N/A
AT4G18370	1.09377	0.065245	-1.15901	#N/A
AT4G18440	0.367684	0.770952	-1.13864	#N/A
AT4G18460	1.10367	-0.0135885	-1.09008	#N/A
AT4G18480	0.953432	0.167445	-1.12088	#N/A
AT4G18640	1.03236	-0.115762	-0.916595	#N/A
AT4G18910	0.954232	0.0728398	-1.02707	#N/A
AT4G19020	1.23807	-0.281188	-0.956887	#N/A
AT4G19380	0.890352	-0.0218973	-0.868455	#N/A
AT4G19985	0.96927	0.0202459	-0.989516	#N/A
AT4G20230	0.89285	0.133402	-1.02625	#N/A
AT4G20270	0.679163	0.00592786	-0.685091	#N/A
AT4G20760	0.922122	0.304029	-1.22615	#N/A
AT4G20870	0.801359	0.179412	-0.980771	#N/A
AT4G21280	0.634844	0.646822	-1.28167	#N/A
AT4G21310	0.806529	-0.0182823	-0.788247	#N/A
AT4G21430	0.874351	-0.125388	-0.748962	#N/A
AT4G21890	0.871878	0.153176	-1.02505	#N/A
AT4G22010	1.17123	-0.161337	-1.0099	#N/A
AT4G22560	0.867491	-0.0713611	-0.79613	#N/A
AT4G22730	0.578532	0.107676	-0.686208	#N/A
AT4G22755	1.21135	-0.342968	-0.982734	#N/A
AT4G22756	0.778069	0.139685	-0.917754	#N/A
AT4G22850	0.914355	-0.00153415	-0.912821	#N/A
AT4G22910	0.822793	0.305261	-1.12805	#N/A
AT4G22930	0.649109	0.335584	-0.984693	#N/A
AT4G23020	0.892961	-0.167795	-0.725166	#N/A
AT4G23060	0.493974	0.369397	-0.863371	#N/A
AT4G23790	0.814985	0.180827	-0.995812	#N/A
AT4G23990	1.04448	-0.155625	-0.888854	#N/A
AT4G24130	0.772898	0.334587	-1.10749	#N/A
AT4G24265	1.10985	-0.0195517	-1.09029	#N/A
AT4G24510	0.908983	0.296591	-1.20557	#N/A
AT4G24710	1.07379	-0.160766	-0.913027	#N/A
AT4G24770	1.12186	-0.0887499	-1.03311	#N/A
AT4G24780	0.641011	0.0392651	-0.680276	#N/A
AT4G24930	0.498882	0.496393	-0.995275	#N/A
AT4G25050	0.797295	0.220935	-1.01823	#N/A
AT4G25150	1.10904	0.0257917	-1.13483	#N/A
AT4G26145	0.72093	0.294824	-1.01575	#N/A
AT4G26255	1.02737	-0.15688	-0.870486	#N/A
AT4G26790	0.783216	0.0324026	-0.815619	#N/A
AT4G26960	0.902861	0.274484	-1.17734	#N/A
AT4G27520	0.433528	0.558684	-0.992212	#N/A
AT4G27595	0.626454	0.0672238	-0.693677	#N/A
AT4G27700	0.655733	0.31524	-0.970973	#N/A
AT4G28050	0.913411	0.306974	-1.22039	#N/A
AT4G28210	0.989892	-0.141613	-0.848279	#N/A
AT4G28310	1.09198	-0.20806	-0.883916	#N/A
AT4G30180	1.08195	-0.152958	-0.928993	#N/A
AT4G30190	0.738407	0.159487	-0.897893	#N/A
AT4G30230	0.935765	0.0203427	-0.956108	#N/A
AT4G30330	1.01519	-0.121236	-0.893953	#N/A
AT4G30560	0.712195	0.0351957	-0.74739	#N/A
AT4G30810	0.889252	-0.102205	-0.787046	#N/A
AT4G30980	0.784589	-0.0145294	-0.770059	#N/A
AT4G31590	0.85647	0.00776043	-0.86423	#N/A
AT4G31890	0.910189	0.058754	-0.968943	#N/A
AT4G31910	1.05896	-0.128449	-0.930511	#N/A
AT4G32730	0.943897	-0.063861	-0.880036	#N/A
AT4G32880	0.978647	0.0704754	-1.04912	#N/A
AT4G32915	1.17019	-0.178888	-0.991304	#N/A
AT4G33110	0.988821	0.113138	-1.10196	#N/A
AT4G33440	1.00655	-0.0435765	-0.96297	#N/A
AT4G33520	1.23387	-0.236724	-0.997142	#N/A
AT4G33680	1.04006	-0.153096	-0.88696	#N/A
AT4G34190	0.759499	0.299321	-1.05882	#N/A
AT4G34555	1.05859	-0.132229	-0.926364	#N/A
AT4G34580	1.21183	-0.2402	-0.971628	#N/A
AT4G34830	0.853844	-0.107269	-0.746576	#N/A
AT4G34870	0.898831	0.0300808	-0.928911	#N/A
AT4G35640	1.1272	-0.209974	-0.917225	#N/A
AT4G35880	0.8978	-0.0625546	-0.835245	#N/A
AT4G35920	1.19414	-0.188842	-1.0053	#N/A
AT4G35950	1.07745	-0.00727212	-1.07018	#N/A
AT4G35970	0.666234	-0.0711867	-0.595048	#N/A
AT4G36230	0.774257	0.272866	-1.04712	#N/A
AT4G36250	0.667812	0.176612	-0.844425	#N/A
AT4G36830	0.689525	0.0366603	-0.726185	#N/A
AT4G37445	0.772967	-0.133886	-0.639081	#N/A
AT4G38210	1.13553	-0.114623	-1.0209	#N/A
AT4G38620	0.686995	-0.00191733	-0.685077	#N/A
AT4G39320	1.14986	-0.214259	-0.935599	#N/A
AT4G39330	0.978241	-0.0378789	-0.940363	#N/A
AT4G39380	0.858491	-0.0531025	-0.805389	#N/A
AT4G39460	1.20157	-0.22255	-0.979023	#N/A
AT4G39880	0.875111	0.0784086	-0.95352	#N/A
AT4G39900	1.06147	0.0269006	-1.08837	#N/A
AT4G39970	0.884635	0.315073	-1.19971	#N/A
AT5G00870	1.29952	-0.632368	-0.667148	#N/A
AT5G00920	1.01549	-0.569632	-0.445858	#N/A
AT5G01017	1.10324	-0.0478404	-1.0554	#N/A
AT5G01370	1.26409	-0.283379	-0.980713	#N/A
AT5G01590	1.03771	-0.165563	-0.872151	#N/A
AT5G01645	1.18803	-0.232886	-0.955148	#N/A
AT5G01790	0.471685	0.193598	-0.665283	#N/A
AT5G01881	1.14249	-0.119768	-1.02272	#N/A
AT5G01890	1.15263	-0.226148	-0.926478	#N/A
AT5G02095	1.12764	-0.110201	-1.01744	#N/A
AT5G02220	0.634151	-0.134648	-0.499502	#N/A
AT5G02260	0.710018	0.0839017	-0.79392	#N/A
AT5G02540	0.851532	0.0758825	-0.927415	#N/A
AT5G02890	1.06617	-0.0930762	-0.973098	#N/A
AT5G03130	0.849898	0.294589	-1.14449	#N/A
AT5G03300	1.06885	-0.137696	-0.931152	#N/A
AT5G03760	0.759932	0.139164	-0.899096	#N/A
AT5G04160	1.10933	-0.0331145	-1.07622	#N/A
AT5G04660	0.351511	0.425254	-0.776765	#N/A
AT5G04740	0.873855	0.147453	-1.02131	#N/A
AT5G05160	0.813182	0.069182	-0.882364	#N/A
AT5G05330	0.751045	0.129659	-0.880704	#N/A
AT5G05580	1.00577	-0.0164342	-0.989339	#N/A
AT5G05590	1.01366	-0.170667	-0.842992	#N/A
AT5G05620	1.02917	-0.153301	-0.875868	#N/A
AT5G06050	0.87863	0.0799675	-0.958598	#N/A
AT5G06290	1.07108	0.110672	-1.18175	#N/A
AT5G06390	0.823258	0.360518	-1.18378	#N/A
AT5G06590	1.14186	-0.200553	-0.941304	#N/A
AT5G07000	0.851689	0.335877	-1.18757	#N/A
AT5G07265	0.536342	-0.0259937	-0.510348	#N/A
AT5G07320	0.936749	0.0571522	-0.993901	#N/A
AT5G07590	1.10828	0.0256912	-1.13397	#N/A
AT5G07725	1.20644	-0.562348	-0.644097	#N/A
AT5G08020	0.98475	-0.183488	-0.801262	#N/A
AT5G08050	0.541446	0.603451	-1.1449	#N/A
AT5G08280	1.0378	0.0134075	-1.05121	#N/A
AT5G08690	0.922105	0.0263257	-0.948431	#N/A
AT5G09650	1.08756	0.0630524	-1.15061	#N/A
AT5G09760	1.06872	0.0120199	-1.08074	#N/A
AT5G09870	0.820932	0.130116	-0.951048	#N/A
AT5G09995	1.14261	-0.0359834	-1.10663	#N/A
AT5G10020	0.882968	-0.10677	-0.776199	#N/A
AT5G10160	1.16477	-0.0646611	-1.10011	#N/A
AT5G10260	0.99583	0.0626398	-1.05847	#N/A
AT5G10480	1.12796	-0.170197	-0.957767	#N/A
AT5G10605	0.976976	-0.0125656	-0.964411	#N/A
AT5G10620	1.11492	0.039012	-1.15393	#N/A
AT5G11420	0.390864	0.756571	-1.14744	#N/A
AT5G11460	0.681985	0.0208118	-0.702797	#N/A
AT5G11590	0.319827	0.299104	-0.618931	#N/A
AT5G11690	1.06643	-0.0446139	-1.02181	#N/A
AT5G12110	0.838767	0.0816886	-0.920456	#N/A
AT5G12300	0.957476	-0.0674118	-0.890064	#N/A
AT5G12860	0.454772	0.600768	-1.05554	#N/A
AT5G13120	0.907702	0.0818001	-0.989502	#N/A
AT5G13460	0.951951	0.210963	-1.16291	#N/A
AT5G13510	0.972839	0.0922842	-1.06512	#N/A
AT5G13520	1.1304	-0.179721	-0.950681	#N/A
AT5G13565	0.34831	0.149091	-0.497401	#N/A
AT5G13730	0.56932	-0.0398572	-0.529463	#N/A
AT5G14100	1.09734	-0.10986	-0.987485	#N/A
AT5G14280	1.06041	0.0578588	-1.11827	#N/A
AT5G14320	1.14583	-0.0309722	-1.11486	#N/A
AT5G14330	1.13772	-0.193168	-0.94455	#N/A
AT5G14790	0.832268	0.333595	-1.16586	#N/A
AT5G15050	0.823362	0.162224	-0.985585	#N/A
AT5G15230	1.16108	-0.166616	-0.994466	#N/A
AT5G15240	0.813707	-0.125519	-0.688188	#N/A
AT5G15320	1.06045	0.0800684	-1.14051	#N/A
AT5G15580	0.808768	0.415957	-1.22472	#N/A
AT5G15581	0.294954	0.705664	-1.00062	#N/A
AT5G15600	0.498511	0.409012	-0.907522	#N/A
AT5G15740	1.07963	-0.0847764	-0.994853	#N/A
AT5G16230	0.869759	0.0324733	-0.902232	#N/A
AT5G16390	0.969932	0.250726	-1.22066	#N/A
AT5G16490	1.16683	-0.0867141	-1.08012	#N/A
AT5G16690	1.04441	-0.0902415	-0.954172	#N/A
AT5G17310	0.568985	0.152999	-0.721985	#N/A
AT5G17630	0.796663	-0.0367676	-0.759896	#N/A
AT5G17780	0.852799	-0.0324595	-0.820339	#N/A
AT5G17920	0.825726	0.10807	-0.933796	#N/A
AT5G17980	0.983302	-0.15631	-0.826991	#N/A
AT5G18290	0.940472	-0.166773	-0.773698	#N/A
AT5G18300	0.802189	-0.0594866	-0.742702	#N/A
AT5G18460	0.859832	-0.110723	-0.749109	#N/A
AT5G18690	0.536034	0.131617	-0.667651	#N/A
AT5G18970	0.885497	-0.14995	-0.735547	#N/A
AT5G19290	0.822712	0.0685029	-0.891214	#N/A
AT5G19470	0.702178	0.215387	-0.917566	#N/A
AT5G20060	1.0839	-0.0271329	-1.05676	#N/A
AT5G20540	1.0294	-0.136332	-0.893066	#N/A
AT5G20720	1.18093	-0.253297	-0.927636	#N/A
AT5G20850	1.03421	0.0705695	-1.10478	#N/A
AT5G20970	0.737903	-0.0929349	-0.644968	#N/A
AT5G21920	1.07664	0.0893664	-1.16601	#N/A
AT5G22110	1.05504	-0.235333	-0.81971	#N/A
AT5G22140	1.05519	-0.192855	-0.862338	#N/A
AT5G22750	0.792385	-0.0830726	-0.709312	#N/A
AT5G22930	0.965278	-0.127529	-0.837748	#N/A
AT5G23420	0.736327	0.149018	-0.885345	#N/A
AT5G24020	0.90984	-0.0329229	-0.876917	#N/A
AT5G24580	1.00298	0.0903315	-1.09331	#N/A
AT5G24630	0.877163	-0.109645	-0.767518	#N/A
AT5G24660	0.809223	-0.0279463	-0.781276	#N/A
AT5G25980	0.847572	0.132959	-0.980531	#N/A
AT5G26000	0.589037	0.35768	-0.946717	#N/A
AT5G26330	0.875506	-0.0373692	-0.838137	#N/A
AT5G27450	1.25919	-0.259388	-0.999799	#N/A
AT5G27490	1.06333	0.079264	-1.1426	#N/A
AT5G27660	0.896539	0.228626	-1.12516	#N/A
AT5G27820	1.16229	-0.185314	-0.976977	#N/A
AT5G28290	1.15111	-0.263479	-0.887635	#N/A
AT5G28500	0.581598	-0.0628573	-0.51874	#N/A
AT5G28910	0.666054	-0.008787	-0.657267	#N/A
AT5G28913	1.0177	-0.0374534	-0.980247	#N/A
AT5G35360	1.00826	-0.050893	-0.957371	#N/A
AT5G36120	0.828907	0.0857606	-0.914667	#N/A
AT5G37072	1.00914	-0.0631267	-0.946012	#N/A
AT5G37550	0.627881	0.12751	-0.75539	#N/A
AT5G37660	1.03155	-0.0649226	-0.966625	#N/A
AT5G38060	0.854424	-0.048627	-0.805797	#N/A
AT5G38110	1.24131	-0.239367	-1.00194	#N/A
AT5G38360	0.866428	-0.104498	-0.76193	#N/A
AT5G38410	0.830391	0.329064	-1.15945	#N/A
AT5G38690	0.874271	-0.163168	-0.711103	#N/A
AT5G38865	1.03768	0.0564999	-1.09418	#N/A
AT5G38870	0.727473	0.348946	-1.07642	#N/A
AT5G39240	0.618383	0.00251887	-0.620902	#N/A
AT5G39320	1.15247	-0.0612201	-1.09125	#N/A
AT5G39530	0.484705	0.589834	-1.07454	#N/A
AT5G39790	0.864367	-0.112562	-0.751806	#N/A
AT5G40153	0.843572	-0.108358	-0.735214	#N/A
AT5G40830	0.967658	0.017979	-0.985637	#N/A
AT5G40942	0.979516	0.0133267	-0.992843	#N/A
AT5G40950	0.942149	0.187776	-1.12992	#N/A
AT5G41060	0.988072	-0.0673852	-0.920687	#N/A
AT5G41140	0.649043	0.315388	-0.964431	#N/A
AT5G41670	0.764386	-0.0866899	-0.677696	#N/A
AT5G42110	0.585995	0.134681	-0.720676	#N/A
AT5G42130	0.936655	-0.048653	-0.888002	#N/A
AT5G42740	0.853828	0.052295	-0.906123	#N/A
AT5G42780	0.921705	-0.187746	-0.733959	#N/A
AT5G43080	0.992013	-0.154535	-0.837478	#N/A
AT5G43160	0.781376	-0.108799	-0.672577	#N/A
AT5G43250	0.905546	0.252774	-1.15832	#N/A
AT5G43400	0.782742	-0.0401075	-0.742635	#N/A
AT5G43745	0.96386	0.114566	-1.07843	#N/A
[truncated: 1,344 more rows]
